# Supplementary material for: Evolution of 14-3-3 Proteins in Angiosperm Plants: Recurring Gene Duplication and Loss
Source: Plants (Basel). 2021 Dec 11;10(12):2724. doi: 10.3390/plants10122724 (PMC8703263; doi:10.3390/plants10122724)
Supplement: Supplementary file 1 [file plants-10-02724-s001.zip]

Archive with 6 entries (6 files):
- Dataset S4.fasta
- Figure S1.svg
- Figure S5.pdf
- Table S1.pdf
- Table S2.xlsx
- Table S3.xlsx
