# Supplementary material for: Evolution of 14-3-3 Proteins in Angiosperm Plants: Recurring Gene Duplication and Loss
Source: Plants (Basel). 2021 Dec 11;10(12):2724. doi: 10.3390/plants10122724 (PMC8703263; doi:10.3390/plants10122724)
Supplement: Supplementary file 1 [file plants-10-02724-s001.zip › Dataset S4.fasta]

>Saccharomyces_cerevisae_BMH1
-atgtcaaccagtcgtgaagattctgtgtacctagccaagttggct------------------------------------------------------------------------------------------------gaacaggccgaacgt---------------------------------------------------------------------------tatgaagaaatggtcgaa----------------aacatgaagactgttg---cctcc----------------------------------------tc---tggc---caagagttgtcggtcgaagagcgta------------------------atttgttgtctgttgcttataagaacgttattggtgctcgtcg----tgcctcttggag--------------aattgtttcttctattgagcaaaa------------------ggaggagtccaaggagaagtc----cgaa----------------------------------------cac-------caggtcgagttgatttgttcgtaccgttcgaagattgagaccg--------aactaactaagatctccgacgatattttgtccgtgctagactcccacttaattccat---ca---gccaccactggcgagtccaaggttttc---------------------------------------------------------tactataagatgaagggtgactaccaccgttatttggctgaattttctagt--------------------------------------ggcgatgctagagaaaaggc---------------------------------cacaaacgcctctttagaagcatacaag------------------------------------------------ac---------------cgcttctgaaattgccaccacagagtt-----------------------------------------------acccccaactcacccaatccgtctaggtttggctcttaacttctctgtctt--------------------------------------------------------------------------------------------------------ctattatgaaattcaaaactctcc------------------------agacaaagcctgccatttg------------------------------------------------gccaagcaagcttttgacgac----------------------------gctattgc------------------------------------tgagttggacactctgtct--------------gaagaatcatacaaa-----------------------------------------------gatagcac--------------------------------------------------------------------acttatcatgcaactgctaagggacaa-----------------------------------------tttaaccttatggacttcagacatg
>Brachypodium distachyon_1G0150900
tgctgaggcaacccgtgaggagaatgtctacatggccaagctcgcc------------------------------------------------------------------------------------------------gagcaggctgagcgt---------------------------------------------------------------------------tacgaggaaatggttgaa----------------ttcatggagaaggtgg---ccaag------------a------------ctgcc----------ga---tgtc---ggtgagctcactgttgaggagcgta------------------------acctactttctgtggcttataagaacgtgattggtgcccggag----ggcatcatggag--------------gatcatctcatccattgagcagaa------------------ggaggagagccgtgggaa-------cgag----------------------------------------gcc-------tatgtcgcttcaatcaaggagtaccgtaccaggattgaaaccg--------agcttagcaagatctgtgatggcatcctcaagcttctggactcccaccttgtcccct---ca---gccactgcagctgagtccaaggtgttc---------------------------------------------------------tatctgaaaatgaagggtgactaccacaggtaccttgcggagtttaaggcc--------------------------------------ggtgctgagaggaaagaagc---------------------------------agcagagaacactctcgttgcatacaag------------------------------------------------tc---------------agcccaggacattgcactcgccgactt-----------------------------------------------gcctacaacccacccgataaggcttgggcttgcgcttaacttctcagtgtt--------------------------------------------------------------------------------------------------------ctactatgaaattctgaactcgcc------------------------cgaccgtgcttgcaatctt------------------------------------------------gccaagcaggcatttgatgaa----------------------------gctattgc------------------------------------tgagctggactcccttggc--------------gaggaatcttacaaa-----------------------------------------------gacagcac--------------------------------------------------------------------cttgatcatgcaacttctccgtgataa-----------------------------------------cttgactctttggacctccgataac
>Brachypodium distachyon_3G0479500_LAMBDA
-------atgtcgcgggaggacaatgtttacatggccaagctggct------------------------------------------------------------------------------------------------gagcaggcagaaagg---------------------------------------------------------------------------tatgaggagatggttgag----------------tacatggagaaggtgg---ctaag------------a------------cagta----------ga---tgtc---gaagagctcactgtcgaggagcgta------------------------acctcctatctgttgcctacaagaatgtgattggggctcgccg----tgcttcatggcg--------------tattgtctcatccattgaacagaa------------------ggaggaggggcgtgggaa-------cgag----------------------------------------gac-------catgttactctgatcaaggattaccgtggcaagatcgaggctg--------agctgagcaagatttgcgatggtattctgaagttgcttgactcacaccttgtgccca---tg---tctactgctgctgagtcaaaggtgttt---------------------------------------------------------taccttaagatgaagggtgattatcacaggtacttggctgaatttaaggct--------------------------------------agtgctgagaggaaggaagc---------------------------------tgccgagagcacaatggtggcttacaag------------------------------------------------gc---------------tgctcaggacattgctctggccgaact-----------------------------------------------ggctcccacccatcccataaggcttgggcttgcacttaacttctcagtgtt--------------------------------------------------------------------------------------------------------ctactatgagattctaaactctcc------------------------agacaaagcttgcaacctt------------------------------------------------gcaaagcaggcatttgacgaa----------------------------gctatctc------------------------------------tgagttggacacccttgga--------------gaggagtcttacaag-----------------------------------------------gacagcac--------------------------------------------------------------------attgatcatgcagctactgagggacaa-----------------------------------------cttgaccctctggacctctgacctc
>Brachypodium distachyon_3G0510300
ggcggcggggacgcgggaggagatggtgtacatggcgaagctggcg------------------------------------------------------------------------------------------------gagcaggcggagcgg---------------------------------------------------------------------------tacgaggagatggtggag----------------ttcatggagaaggtgg---tggcg------------g------------ccgcc----------gg---ctcc---ggcgagctctccgtagaggagagga------------------------acctgctctccgtcgcctacaagaacgtcatcggcgcgcgcag----ggcctcctggcg--------------catcgtctcctccatcgagcagaa------------------ggaggaaggccgcggcgc-------cgcc----------------------------------------ggc-------cacgcctccgccgccagggcctacagggcgcgcgtcgaggccg--------agctctccaacatctgcgccggcatcctccgcctcctcgacgaacgcctcgtcccgg---cg---gctgtcgccgttgatgccaaggtcttc---------------------------------------------------------tacctcaagatgaagggcgactaccaccgctacctcgccgagttcaaggcc--------------------------------------gccgccgagcgcaaggacgc---------------------------------cgccgactccaccctcgcagcctaccag------------------------------------------------gc---------------cgctcaggacatagccatgaaggagct-----------------------------------------------gccgccgacccatcccatcaggctgggcctcgcgctcaacttctccgtctt--------------------------------------------------------------------------------------------------------ctactacgagatcctcaactcgcc------------------------cgaccgcgcctgctccctc------------------------------------------------gccaagcaggccttcgatgaa----------------------------gccattgc------------------------------------ggaactggattcccttggc--------------gaagattcctacaag-----------------------------------------------gatagcac--------------------------------------------------------------------cctgatcatgcaacttctccgtgacaa-----------------------------------------cctcaccttgtggacctctgatatg
>Brachypodium distachyon_3G0623100
tgtggagctttcccgtgaggagaatgtgtacatggctaagcttgca------------------------------------------------------------------------------------------------gaacaggctgagagg---------------------------------------------------------------------------tacgaagagatggttaag----------------ttcatggagaaggtag---ctaag------------a------------cagtt----------ga---ctct---gaggaactcactgtggaggagcgca------------------------accttctatctgttgcatacaagaatgttattggtgcacgccg----tgcctcgtggcg--------------catcatttcctccattgagcagaa------------------ggaagagagtcatggcaa-------tgat----------------------------------------gac-------cgtgtcacactcatcaaggactaccgtggaaagattgagacag--------agcttaccaagatttgtgatggcatcctcaagcttcttgattcccaccttgtcccct---ca---tccactgctccagagtccaaggtcttc---------------------------------------------------------tacctgaagatgaagggtgattactacaggtacgttgcggagttcaagagc--------------------------------------ggagctgagaggaaggatgc---------------------------------tgctgagaacaccatggtggcatacaaa------------------------------------------------gc---------------tgctcaggatattgcactggcagagtt-----------------------------------------------ggcaccgactcatcctattaggcttgggctggcactcaacttctcggtgtt--------------------------------------------------------------------------------------------------------ttattatgagatcttgaactctcc------------------------tgaccatgcttgcaatcta------------------------------------------------gccaaacaggcttttgatgag----------------------------gccatctc------------------------------------agaactagacactccgagt--------------gaggaatcctacaag-----------------------------------------------gacagtac--------------------------------------------------------------------tttgattatgcagcttctgcgtgataa-----------------------------------------cctgacactctggatttctgacatc
>Brachypodium distachyon_4G0206400
attccattatagaagaaagcacaatatgtacatgaaacagctagcccacaatggcacgggcaggcataaactcaaatgcacgcaacaataccggccacaccattatcacactttgctccttgagctgtcgactccaactttggcacaagcagacagaccaccaagcaccggccacaccaccaccaccaccatcatcatcacgcttggctgctcgagccagggactccgactttggcagaatatggtggac----------------ttaatgaagaaacttg---ctagg----------------------------------------at---ggat---gtggatatgagcggtgaagagagac------------------------atctattttctgttggttttaagaatacgattggtgcaaagag----ggcatcatggag--------------aatcctttcttcacttgagcaaaa------------------gg------tgacaacggg-------tgag----------------------------------------cag-------gctggtgggatgataaatgattacagaaagaaagttgaggatg--------agctaaggatggtttgcaacgaaatattgtcaattatcgctattcattgcctcccct---tg---gccaattcgggtgaaaacattgtgttc---------------------------------------------------------ttttataaaatgaaaggtgactactaccgttacctggctgaatttagcacg--------------------------------------ggaactgaaaagaaggctgc---------------------------------tgctgaccagtcacttgtggcctatcag------------------------------------------------ca---------------cgccatggttgtcgcctccactgagct-----------------------------------------------ttcacctgtccacccaatcaggcttggccttgcgctcaatttctcagtctt--------------------------------------------------------------------------------------------------------cttttatgagataatgaactgtca------------------------tgagagagcttgccaagta------------------------------------------------gcaaaacaagcatttgatgag----------------------------gctactgc------------------------------------tgagattaattccatgggt--------------gtggagggctacaac-----------------------------------------------gacagcac--------------------------------------------------------------------acttatgatgcagcttctgaaggacaa-----------------------------------------cctaacattgtggacatcagagcta
>Brachypodium distachyon_4G0240400
ggcggagccgacgcgggaggagagcgtgtacatggcgaagctggcg------------------------------------------------------------------------------------------------gagcaggcggagcgg---------------------------------------------------------------------------tacgaggagatggtggag----------------ttcatggagcgcgtgg---ccaag------------gccaccggcggggccggc----------cc---cggg---gaggagctctccgtcgaggagcgca------------------------acctgctgtccgtcgcctacaagaacgtcatcggcgcccgcag----ggcctcctggag--------------gatcatctcctccatcgagcagaa------------------ggaggaaggccggggcaa-------cgag----------------------------------------tcc-------cacgccgctaccatccggacctaccgcagcaagatcgaggccg--------agctcgccaagatctgcgacggcatcctcgccctcctcgactcccacctcgtccctt---cc---gccggcgccgccgagtccaaggtcttc---------------------------------------------------------tacctcaagatgaagggcgactaccacaggtacctcgcggagtttaagtct--------------------------------------ggcgctgagaggaaggaagc---------------------------------cgcagagagcaccatgaacgcctacaaa------------------------------------------------gc---------------tgctcaggacattgctcttgcagattt-----------------------------------------------ggctccgactcaccccataaggcttgggcttgcacttaacttctctgtgtt--------------------------------------------------------------------------------------------------------ctactatgagatcttgaactctcc------------------------tgaccgtgcctgcaacctt------------------------------------------------gcaaaacaggcctttgatgag----------------------------gctatatc------------------------------------agagctggacagtctgggt--------------gaagaatcctacaag-----------------------------------------------gacagcac--------------------------------------------------------------------tttgatcatgcagctcctgcgtgacaa-----------------------------------------cttgactctatggacatctgacacc
>Brachypodium distachyon_5G0158300
tgcggagctttcccgtgaggagaatgtgtacatggccaagctcgct------------------------------------------------------------------------------------------------gagcaggcagagagg---------------------------------------------------------------------------tacgaggagatggtcgag----------------ttcatggagaaggtgg---ccaag------------a------------cagtt----------ga---ctcc---gaggagctcaccgtggaggagcgca------------------------accttctctctgttgcgtacaagaatgtgattggcgcccgccg----tgcctcttggcg--------------cattatctcctccatcgaacagaa------------------ggaggagagccgtggcaa-------cgag----------------------------------------gac-------cgggtcacactcatcaaggactaccgtggcaagatcgagactg--------agcttaccaagatctgcgatggcatcctcaagctgctcgaaacccatcttgtcccct---ct---tccactgcccctgagtccaaggtcttc---------------------------------------------------------taccttaagatgaagggtgactactacaggtatctggcagaattcaagagt--------------------------------------ggggctgagaggaaggatgc---------------------------------tgctgagaataccatggtggcatacaag------------------------------------------------gc---------------tgctcaggatattgctttggctgagct-----------------------------------------------ggctccaactcatccaattaggcttggactggcactaaacttctcggtctt--------------------------------------------------------------------------------------------------------ctattatgagatcctcaactcccc------------------------tgatcgtgcttgcaatctt------------------------------------------------gcaaagcaggcttttgatgag----------------------------gccatctc------------------------------------ggagctggacaccctgagc--------------gaggaatcctacaag-----------------------------------------------gacagcac--------------------------------------------------------------------attgatcatgcaactccttcgtgacaa-----------------------------------------cctgaccctgtggacttccgacatc
>Glycine_max_06G094400_LAMBDA
agaggggctaaacagagaacagtacgtgtaccttgcgaagctgtcg------------------------------------------------------------------------------------------------gagcaggcggagcgg---------------------------------------------------------------------------tacgaagagatggtggag----------------ttcatgcagaaggtgg---tggtg------------ggg---------tggacg----------cc---ggcg---tcggagctcacggtggaggagcgca------------------------acctcctctcggtggcctacaagaacgtgatcgggtctctgcg----tgccgcgtggcg--------------catcgtgtcctccatcgaacagaa------------------ggaggaagggcgcaagaa-------cgac----------------------------------------gac-------cacgtgtccctcgtgaagcactacagatccaaggtcgagaacg--------agctcacgcaggtctgcgccagcatcctcaacctcctcgactccaacctcgtaccct---cc---gtcttcgccagcgagtccaaggtcttc---------------------------------------------------------tacttgaagatgaagggcgattaccaccgctatctcgcagagtttaaggtt--------------------------------------ggggatgagagaaaaaccgc---------------------------------tgctgaggataccatgttgtcttacaag------------------------------------------------gc---------------tgcccaggacattgcttctggggatct-----------------------------------------------tccccctactcaccccatcagattgggtctcgctctcaacttctccgtctt--------------------------------------------------------------------------------------------------------ctactatgaaatcctcaaccagtc------------------------tgacaaagcgtgtgccatg------------------------------------------------gctaaacaggcttttgaggaa----------------------------gcaattgc------------------------------------tgagctggacaccttggga--------------gaagaatcctacaaa-----------------------------------------------gacagcac--------------------------------------------------------------------gctcataatgcagcttttaagagacaa-----------------------------------------cctcaccctttggacttctgatgtc
>Glycine_max_08G363800_LAMBDA
ggcggattcttctcgggaggagaacgtttacatggcgaaattggcg------------------------------------------------------------------------------------------------gagcaggccgagcgt---------------------------------------------------------------------------tacgaggagatggttgag----------------ttcatggagaaggttg---caaag------------a------------ctgtg----------ga---ggtt---gaggagttgacggtggaggagagga------------------------atctcctctctgtggcttacaagaacgtgattggtgcgaggag----ggcttcgtggag--------------gatcatatcctccattgagcagaa------------------ggaggagagcaggggcaa-------tgag----------------------------------------gac-------cacgtggccattataaaggagtacaggggcaaaattgaggctg--------aactcagcaagatctgtgatgggattttgaacctccttgagtccaacctcattcctt---cc---gctgcatctcccgagagcaaagtcttt---------------------------------------------------------taccttaaaatgaagggtgattaccacaggtaccttgctgagttcaagacc--------------------------------------ggggcagagaggaaagaggc---------------------------------tgcagagagtactttgcttgcttacaaa------------------------------------------------tc---------------cgctcaggatattgctcttgctgactt-----------------------------------------------ggcccccactcaccccattaggttgggacttgctctcaacttttctgtgtt--------------------------------------------------------------------------------------------------------ctattatgaaatccttaactcgcc------------------------agatcgtgcttgtaatctt------------------------------------------------gccaagcaggcatttgatgag----------------------------gcaatttc------------------------------------cgagcttgacacattgggt--------------gaagagtcatacaaa-----------------------------------------------gatagtac--------------------------------------------------------------------attgatcatgcaacttctccgtgacaa-----------------------------------------tctgactttgtggacatcagacatc
>Glycine_max_12G210400
tgcctccaaggatcgcgagaacttcgtctacatcgccaagctcgcc------------------------------------------------------------------------------------------------gaacaggccgagcga---------------------------------------------------------------------------tacgaagagatggtggaa----------------tcaatgaagaacgttg---cgaat----------------------------------------ct---cgac---gttgaactgactgtggaggagcgga------------------------atttactttctgttgggtacaagaatgtgattggtgctcggag----agcatcgtggag--------------gatcctgtcttccattgagcaaaa------------------ggaagaaacaaaagggaa-------cgag----------------------------------------ttg-------aatgcgaagcggattaaggagtacaggcagaaggttgaattgg--------agctttcaaacatctgtaatgatgttatgacagtgattgatgagcaccttatccctt---cg---gctgcagctggtgaatccactgtgttt---------------------------------------------------------tactataagatgaaaggagattattatcgttatcttgccgaatttaaggca--------------------------------------ggcaatgagaagaaggaagc---------------------------------tgctgatcagtctatgaaagcatatgag------------------------------------------------tc---------------tgctaccactgcagcagaggctgattt-----------------------------------------------acctccaacacatcccatccgattgggtctagctttaaatttctcagtttt--------------------------------------------------------------------------------------------------------ctattacgagatcttgaactctcc------------------------agaaagagcctgtcatctt------------------------------------------------gcaaaacaagcttttgatgaa----------------------------gctatttc------------------------------------tgagcttgacaccttgaat--------------gaggagtcatacaaa-----------------------------------------------gacagcac--------------------------------------------------------------------cttaatcatgcaacttctcagggacaa-----------------------------------------cctaactttgtggacttctgacatc
>Glycine_max_13G270600
cttctccaaggaacgcgagaactttgtatacgttgccaagttagct------------------------------------------------------------------------------------------------gaacaagctgaacgc---------------------------------------------------------------------------tatgatgaaatggtggat----------------gccatgaagaaggtgg---cgaag----------------------------------------ct---ggac---gttgagttgagtgtggaagagagga------------------------acctgttctctgttgggtacaagaatgtggtggggtcacggag----agcttcatggag--------------aatcttgtcatcgatagagcagaa------------------agaggattccaaagggaa-------tgag----------------------------------------ttg-------catgttaagcatatcagggattacaggaacaaggtggagttgg--------agctgtccaacatttgcagtgacattatgataattttagatgagcatcttattccat---cc---actaatattgcggagtccacagtgttt---------------------------------------------------------tattataagatgaaaggagactattaccggtatttggcagaatttaaagct--------------------------------------ggcaatgaaaagaaagaggt---------------------------------ggcagatcagtcacttaaagcatatcag------------------------------------------------ac---------------agcttctaccactgctgagagtgaact-----------------------------------------------acaacctacacatcctattcgtttgggtctggctctaaatttctcagtgtt--------------------------------------------------------------------------------------------------------ttattatgagatattaaattcacc------------------------tgaaagggcctgccatctt------------------------------------------------gcaaagcaagcctttgatgat----------------------------gctgtctc------------------------------------ggagctggataccctgaat--------------gaggattcttacaag-----------------------------------------------gacagtac--------------------------------------------------------------------cttgattatgcagctgttgagggataa-----------------------------------------ccttactttatggacttctgatatc
>Glycine_max_14G176900
cgctcccactccacgcgaagagttcgtgtacatggcgaagctggcg------------------------------------------------------------------------------------------------gagcaggccgagcgc---------------------------------------------------------------------------tacgaggagatggtggag----------------ttcatggagaaggtct---ccgcc------------t------------ccgcc----------ga---gagc---gaggagctgaccgtggaggagcgta------------------------acctcctctccgtcgcctacaagaacgtgatcggcgctcgccg----cgcctcctggcg--------------catcatctcctcaatcgagcagaa------------------ggaggagagccgcggcaa-------cgag----------------------------------------gac-------cacgtcgccgtcatccgcgactaccgctccaagatcgaggccg--------agctctccaacatctgcgacggaatcctcaaactcctcgacacgcgcctcgtcccct---cc---gccgcctccggcgactccaaggtcttc---------------------------------------------------------tacctcaagatgaagggagactaccacaggtacctcgccgagttcaagacc--------------------------------------ggcgctgaccgcaaggaggc---------------------------------cgccgagagcacgctctccgcctacaaa------------------------------------------------gc---------------cgctcaggacattgctaataccgagtt-----------------------------------------------gcctccaactcaccctatcaggctgggtcttgctctgaacttctccgtgtt--------------------------------------------------------------------------------------------------------ttactatgagattcttaactctcc------------------------tgatcgggcttgcagcctt------------------------------------------------gcaaaacaggcttttgatgag----------------------------gctattgc------------------------------------tgaattggatacattggga--------------gaggagtcatacaag-----------------------------------------------gatagcac--------------------------------------------------------------------tttgatcatgcaactgctacgtgataa-----------------------------------------cctcaccctctggacctctgacatg
>Hordeum_vulgare_1G004990
nnnnnnnnnnnnnnnnnnnnngaatgtgtacatggctaagctcgcc------------------------------------------------------------------------------------------------gagcaggctgagagg---------------------------------------------------------------------------tacgaggagatggttgag----------------ttcatggagaaggtgg---ccaag------------a------------ccgtc----------ga---ctcc---gaggaactcactgtggaggagcgca------------------------acctcctctctgttgcatacaagaatgtgattggagcccgccg----tgcctcatggcg--------------catcatctcctccattgaacagaa------------------ggaggagagccgtggcaa-------cgag----------------------------------------gac-------cgggtcacactcatcaaggaataccgtggcaagatcgaaactg--------agcttagcaagatatgtgatggcattctcaagctgcttgaaacccaccttgttccgt---ct---tccactgcccctgagtccaaggtcttc---------------------------------------------------------tatcttaagatgaagggtgactactacaggtatcttgcggaattcaagagt--------------------------------------gggcctgagaggaaggatgc---------------------------------tgctgagaataccatggtggcatacaag------------------------------------------------gc---------------tgctcaggatattgctttggctgagct-----------------------------------------------ggctccaacacatccgattaggcttgggctggcactaaacttctcagtgtt--------------------------------------------------------------------------------------------------------ctattatgagatcctcaactcgcc------------------------tgatcgtgcttgcaatctt------------------------------------------------gcaaagcagaaatttgat------------------------------------------------------------------------------------------------------------------------------------------------------------------------------------------------------------------------------------------------------------------atccccttactatat------------------------------------------------------------------
>Hordeum_vulgare_1G080630
aggggagctttcccgtgaggagaatgtgtacatggctaagctcgcc------------------------------------------------------------------------------------------------gagcaggctgagagg---------------------------------------------------------------------------tacgaggagatggttgag----------------ttcatggagaaggtgg---ccaag------------a------------ccgtc----------ga---ctcc---gaggaactcactgtggaggagcgca------------------------acctcctctctgttgcatacaagaatgtgattggagcccgccg----tgcctcatggcg--------------catcatctcctccattgaacagaa------------------ggaggagagccgtggcaa-------cgag----------------------------------------gac-------cgggtcacactcatcaaggaataccgtggcaagatcgaaactg--------agcttagcaagatatgtgatggcattctcaagctgcttgaaacccaccttgttccgt---ct---tccactgcccctgagtccaaggtcttc---------------------------------------------------------tatcttaagatgaagggtgactactacaggtatcttgcggaattcaagagt--------------------------------------gggcctgagaggaaggatgc---------------------------------tgctgagaataccatggtggcatacaag------------------------------------------------gc---------------tgctcaggatattgctttggctgagct-----------------------------------------------ggctccaacacatccgattaggcttgggctggcactaaacttctcagtgtt--------------------------------------------------------------------------------------------------------ctattatgagatcctcaactcgcc------------------------tgatcgtgcttgcaatctt------------------------------------------------gcaaagcaggcattcgatgag----------------------------gccatttc------------------------------------ggagctggacacactaagc--------------gaagaatcctacaag-----------------------------------------------gacagcac--------------------------------------------------------------------cttgatcatgcaactccttcgtgataa-----------------------------------------cttgaccctctggacttccgacatc
>Hordeum_vulgare_1G010530
tgctgagctttcccgtgaggagaatgtgtacatggctaagcttgca------------------------------------------------------------------------------------------------gagcaggctgagagg---------------------------------------------------------------------------tacgaggagatggttgag----------------ttcatggagaaggtgg---ccaag------------a------------cagtt----------ga---ctcc---gaggagctcaccgtcgaagagcgca------------------------accttctatcagttgcttacaagaatgttattggtgcccgccg----tgcctcgtggcg--------------catcatttcctccatcgagcagaa------------------ggaagagagccgtggcaa-------cgag----------------------------------------gac-------cgtgtcacactcatcaaggattaccgtggaaagattgaagttg--------agctcactaagatttgtgatggtatcctcaagcttcttgattcccaccttgtcccct---ca---tctaccgctccagagtccaaggtcttc---------------------------------------------------------tacctgaagatgaagggtgattactacaggtaccttgcagagttcaagagt--------------------------------------ggaactgagaggaaggatgc---------------------------------tgctgagaacaccatggtggcatacaaa------------------------------------------------gc---------------tgctcaggagattgcactggcagagct-----------------------------------------------gcccccgactcatcctattaggcttgggctggcactcaacttctcggtgtt--------------------------------------------------------------------------------------------------------ctactatgagatcctcaactctcc------------------------tgaccgtgcttgcgacctc------------------------------------------------gccaagcaggcttttgacgag----------------------------gccatctc------------------------------------ggaattggactcactgagc--------------gaggagtcctacaag-----------------------------------------------gacagcac--------------------------------------------------------------------tttgatcatgcagcttctccgtgataa-----------------------------------------cctgacgctgtggacttccgacatc
>Hordeum_vulgare_1G007370
cgctgaggcaacccgtgaggagaatgtgtacatggccaagctcgct------------------------------------------------------------------------------------------------gagcaggctgagcgt---------------------------------------------------------------------------tacgaggaaatggttgaa----------------ttcatggagaaggtgg---caaag------------a------------ccgct----------ga---tgtc---ggtgagctcactgttgaggagcgca------------------------acctgctgtctgtggcttacaagaatgtgattggtgcccggag----ggcatcctggag--------------gatcatctcctccattgagcagaa------------------ggaggagagccgtgggaa-------cgag----------------------------------------gcc-------tatgtcgcttcgatcaaggagtaccgtaccaggattgaaactg--------agctcagcaagatatgcgatggcatcctcaagcttctggactcccacctcgtcccct---ct---gccactgcagcagagtccaaggtgttc---------------------------------------------------------tatctgaaaatgaagggtgattaccacaggtaccttgcggagttcaaggcc--------------------------------------ggtgctgagaggaaagaagc---------------------------------agctgagaacactcttgttgcgtacaag------------------------------------------------tc---------------agcccaggacattgctcttgctgactt-----------------------------------------------gcctactactcacccgattaggcttgggcttgcactcaacttctcagtgtt--------------------------------------------------------------------------------------------------------ctactatgaaatcctgaactctcc------------------------agaccgtgcttgcaacctt------------------------------------------------gccaagcaggcatttgatgaa----------------------------gctattgc------------------------------------tgagctggactccctcggc--------------gaggaatcctacaag-----------------------------------------------gacagcac--------------------------------------------------------------------cttgatcatgcaacttcttcgtgacaa-----------------------------------------cttgaccctctggacctccgataac
>Hordeum_vulgare_1G031620
----atggaggagagggggaaggtggtgtgcatggcgaagctggcc------------------------------------------------------------------------------------------------gagcaggcggagaga---------------------------------------------------------------------------tacgatgatatggtggat----------------tttatgaagaagcttg---ctagg----------------------------------------at---ggat---gtggatatgagtgctgaagagaggc------------------------atttattttcagtcggttttaagaatacaattggtgcaaggag----ggcatcatggag--------------aatcctttcttcacttgagcaaaa------------------gg------tgacaaaggg-------tgag----------------------------------------cag-------gctggccagatgataagtgtctacagaaagagagttgaggatg--------aactaaggatggtttgcaatgaaatattgtcaatcatcgctattcattgccttccct---tg---gctaatacgggtgaaaacgttgtgttc---------------------------------------------------------ttttataaaatgaaaggtgactactaccgttacctggccgaatttagcact--------------------------------------ggaactgaaaagaagtctgc---------------------------------ggctgaccaatcactcatggcctatcag------------------------------------------------ca---------------tgccatggttgtcgcctccactgagct-----------------------------------------------ttcacctgctcatccagtcaggcttggtcttgcactcaatttctcagtgtt--------------------------------------------------------------------------------------------------------cttttatgagataatgaactgtca------------------------tcagagagcttgccaagtt------------------------------------------------gcaagacaagcatttgatgag----------------------------gctactac------------------------------------tgagattaattccgctggt--------------atggacggccacaac-----------------------------------------------gatagcac--------------------------------------------------------------------actaatgatgcagcttctgaacgacaa-----------------------------------------cctagcattgtggaagtcagaacta
>Hordeum_vulgare_1G031770
ggcggagccgacgcgagacgagagcgtctacatggcgaagcttgcg------------------------------------------------------------------------------------------------gagcaggccgagcgc---------------------------------------------------------------------------tacgaggagatggtcgag----------------ttcatggagcgcgtgg---ccaag------------gccaccggcggggcaggg----------cc---cggg---gaggagctatccgtggaggagcgca------------------------acctgctctctgtggcttacaagaacgtcatcggggcccggcg----cgcgtcctggag--------------gattatctcctcaatcgagcagaa------------------ggaggaaggtcggggcaa-------cgag----------------------------------------gcg-------cacgccgccaccatccgctcctaccgcaccaagatcgaggccg--------agctcgcaaagatctgcgacggcatcctcgcgctgctcgattcccatctcgtgcca---------------------------------------------------------------------------------------------------------------------------------------------------------------------------------------------------------------------------------------------------------------------------------------------------------------------------------------------------------------------------------------------------------------------------------------------------------------------------------------------------------------------------------------------------------------------------------------------------------------------------------------------------------------------------------------------------------------------------------------------------------------------------------------------------------------------------------------------------------------------------------------------------------------------------------------------------------------------------------------------------------------------------------------------------------------------
>Hordeum_vulgare_1G043300
ggcggagccgacgcgagacgagagcgtctacatggcgaagcttgcg------------------------------------------------------------------------------------------------gagcaggccgagcgc---------------------------------------------------------------------------tacgaggagatggtcgag----------------ttcatggagcgcgtgg---ccaag------------gccaccggcggggcaggg----------cc---cggg---gaggagctatccgtggaggagcgca------------------------acctgctctctgtggcttacaagaacgtcatcggggcccggcg----cgcgtcctggag--------------gattatctcctcaatcgagcagaa------------------ggaggaaggtcggggcaa-------cgag----------------------------------------gcg-------cacgccgccaccatccgctcctaccgcaccaagatcgaggccg--------agctcgcaaagatctgcgacggcatcctcgcgctgctcgattcccatctcgtgccat---cc---gccggagccgccgagtccaaagtcttc---------------------------------------------------------tatctgaagatgaagggcgactaccacaggtaccttgcagagtttaagtct--------------------------------------ggtgcggagaggaaggaagc---------------------------------cgccgagagcaccatgaatgcgtacaaa------------------------------------------------gc---------------tgctcaggatatcgctctagcagattt-----------------------------------------------ggcgccaacccaccccatcaggcttgggcttgcactcaacttctctgtgtt--------------------------------------------------------------------------------------------------------ctactatgagatcttgaactcccc------------------------tgaccgcgcctgcaacctt------------------------------------------------gcaaaacaggcctttgatgag----------------------------gctatatc------------------------------------agagctggacagcttaggc--------------gaggaatcctacaag-----------------------------------------------gatagcac--------------------------------------------------------------------tttaatcatgcagctcctacgtgacaa-----------------------------------------tttgactctatggacatccgacacc
>Hordeum_vulgare_1G061920
ggcagcgggaacgagggaggagatggtctacatggcgaagctggcg------------------------------------------------------------------------------------------------gagcaggccgagcgg---------------------------------------------------------------------------tacgaggagatggtcgag----------------ttcatggagagggtcg---tggca------------g------------cgacg----------gg---gacc---ggcgagctcagcgtcgaggagagga------------------------acctgctttcagtagcgtacaagaacgtcatcggggcgcgtcg----tgcttcctggcg--------------catcgtgtcctccatcgagcagaa------------------ggaggaagggcgcggagc-------tgcg----------------------------------------ggg-------cacgccgccgcggcgcgcgggtaccgcgcacgtgtcgaggccg--------aactctccaacatctgcgcggggatcctccgtctcctcgacgaacgcctagtccccg---cc---gccgccgccgtcgatgccaaggtattc---------------------------------------------------------tacctgaagatgaagggagactaccaccgctacctcgcggagttcaagtcg--------------------------------------gccgccgagcgcaaggatgc---------------------------------cgccgactccaccctcggtgcctaccag------------------------------------------------gc---------------cgctcaggacatagccatgaaggagct-----------------------------------------------gccaccgactcaccccatcaggctgggcctcgcgctcaacttctctgtgtt--------------------------------------------------------------------------------------------------------ctactacgagatcctcaactcgcc------------------------tgatcgcgcgtgctcgctc------------------------------------------------gccaagcaggctttcgatgaa----------------------------gccattgc------------------------------------tgagctggattccctcggg--------------gaagattcctacaag-----------------------------------------------gacagcac--------------------------------------------------------------------cctgatcatgcaacttctccgtgacaa-----------------------------------------tctcaccttgtggacctctgatatg
>Malus_domestica_MDP0000018128_epsilon
-atggagatagagagagagaagcatgcttaccaggcaaagcttgct------------------------------------------------------------------------------------------------gagcaagccgaaaga---------------------------------------------------------------------------tacgatgagatggttgaa----------------gaaatgaagaaagttg---ccgag----------------------------------------tt---ggat---gtggaactgagcgtggaggagagac------------------------atttggtgtcggttgggtataagaatgtgattggggcaagycg----ggcgtcatggcg--------------gatactgtcttcaattgaacagaa------------------ggaggaggcaaagggaag-------tgaa----------------------------------------caa-------tatgcgaagaggataaaggagtacaggaagagggttgaagacg--------agcttgcaaaaatttgccatgatatactgacagttgttgataatcacctcctcccat---ca---gcgtccacaggggaatccactgttttt---------------------------------------------------------taccagaagatgaaaggagattactatcgatatctagctgaattcaaagct--------------------------------------ggtgatgatcgtaaagaagc---------------------------------tgctgatcagtcgctcaaagcctatgtg------------------------------------------------ag---------------tgccattgatactgctgcctctgagtt-----------------------------------------------tcccccaacacacccaatcaggcttggcctggctctaaacttttctgtttt--------------------------------------------------------------------------------------------------------ctactacgaaattcaaaactcccc------------------------tgagagggcgtgtcatgta------------------------------------------------gctaagaaggcattcgatgag----------------------------gctattgc------------------------------------cgaacttgacagcctcgac--------------gaagaatcctacaaa-----------------------------------------------gacagttc--------------------------------------------------------------------cctcattatgcagcttctcaaagataa-----------------------------------------tctcacattgtggacctcggatctg
>Malus_domestica_MDP0000137688)
caccccctccccccgcgaagagaacgtctacatggccaagctcgcc------------------------------------------------------------------------------------------------gagcaagccgagcgc---------------------------------------------------------------------------tacgaggagatggtcgag----------------ttcgtcgagaaggtct---ccgcc------------t------------ccgcc----------ga---gaaa---gaggagctcaccgtcgaggagcgca------------------------acctcctctccgtcgcctacaagaacgtgatcggcgcccgccg----tgcctcctggcg--------------catcatctcctccatcgagcagaa------------------ggaggagagccgcggcaa-------tgac----------------------------------------gac-------cacgtcgccttgatccgcgactaccgatccaagatcgagaccg--------agctctccaacatctgcgacggcattctcaagctcctcgactccaggctcatcccct---cc---gcctgccccggcgactccaaggtcttt---------------------------------------------------------tatctcaagatgaagggcgattaccaccgttatcttgccgagttcaagacc--------------------------------------ggcgctgagcgcaaggaggc---------------------------------cgccgaaagcaccctctccgcctacaag------------------------------------------------gc---------------cgctcaggacattgccaatgccgaact-----------------------------------------------ggcaccaacgcatccaatccgcctggggttggctctcaacttctctgtgtt--------------------------------------------------------------------------------------------------------ttactatgagattctgaactctcc------------------------tgaccgcgcctgcagtctc------------------------------------------------gccaaacaggcttttgatgag----------------------------gcgatcgc------------------------------------agagttggacactctcgga--------------gaggagtcatacaag-----------------------------------------------gacagcac--------------------------------------------------------------------tttgataatgcaacttctccgtgataa-----------------------------------------cctcaccctgtggacctctgacatg
>Malus_domestica_MDP0000147337_epsilon
acctgattcttcacgtgaggagaatgtgtacatggccaagttggcc------------------------------------------------------------------------------------------------gaacaggctgagaga---------------------------------------------------------------------------tatgaggagatggttgag----------------tttatggagaaagttg---ccaag------------a------------ctgtt----------ga---tgtt---gaggagctaacagtggaggaaagaa------------------------acctcctctcygtggcttataagaatgtcattggagctaggag----agcttcatggag--------------gatcatatcttccattgagcagaa------------------ggaggagagcagagggaa-------tgag----------------------------------------gat-------catgttgcgattatcaaggaatacaggagcaagatcgaggctg--------agctcagcaagatctgtgatgggatattgaaccttcttgagtcgcacctcattccgt---ct---gcctcttccgcygagtccaaggtgttt---------------------------------------------------------tacctcaagatgaaaggtgactaccacaggtaccttgcagagtttaagact--------------------------------------ggaggcgagagaaaggaagc---------------------------------agctgagagcactttgttggcttacaag------------------------------------------------tc---------------tgctcaggacattgccctcgccgagtt-----------------------------------------------ggctccaacccacccaataaggcttggacttgcactcaacttctcagtctt--------------------------------------------------------------------------------------------------------ctactatgaaatccttaactcacc------------------------tgatcgtgcttgcaatctg------------------------------------------------gcaaaacaggcttttgatgag----------------------------gctatttc------------------------------------tgagcttgacacattgggt--------------gaggaatcctacaag-----------------------------------------------gatagcac--------------------------------------------------------------------tttgatcatgcagcttctccgagacaa-----------------------------------------tcttacactctggacttctgatatc
>Malus_domestica_MDP0000250954
tgaaaacctcagcagagaacagtacgtgtacatggcgaagctcgcc------------------------------------------------------------------------------------------------gagcaggtcgagcgg---------------------------------------------------------------------------tacgaggagattgtgagc----------------ttcatgaagaagcttg---tcgtc------------gact------ccatcacc----------gt---cggg---atcgagcttacggtgaaggagcaca------------------------acctgcttagcgtcgccttcaagaacgtcatcggctcgttccg----cgccgcctggcg--------------cataatctcgtcaattgagcagaa------------------ggatgaaggccgccacaa-------cgag----------------------------------------gag-------catgtggcgctcatcaagcagtacagatccaaggtagaaaccg--------agctctccgccatctacgccggaatcctrgagctcctgcggtcgcaccttgttcctt---cg---gctaccaccggagagtccaaggtcttc---------------------------------------------------------tacttgaagatgaatgataattaccatcggtacctcgccaggttcaaaaat--------------------------------------ggcgacaagagaaagaccac---------------------------------cgcctag-------------------------------------------------------------------------------------------------------------------------------------------------------------------------------------------------------------------------------------------------------------------------------------------------------------------------------------------------------------------------------------------------------------------------------------------------------------------------------------------------------------------------------------------------------------------------------------------------------------------------------------------------------------------------------------------------------------------------------------------------------------------------------------------------------------------
>Malus_domestica_MDP0000253447
ggcctcatccccacgcgaagaaaacgtctacgtcgccaagctcgcc------------------------------------------------------------------------------------------------gagcaagcggagcgc---------------------------------------------------------------------------tacgaggagatggtcgag----------------ttcatggagaaggtcg---tctcc------------tcc---------ctcccc----------ga---aggc---gaggagcccaccgtcgaagagcgca------------------------acctcctctccgtcgcctacaagaacgtcatcggcgcccgccg----tgcctcctggcg--------------tatcgtctcctccatcgagcagaa------------------ggaggagagccgcggcaa-------cacc----------------------------------------gac-------cacgtcgccaccatcaaggagtacagagctcggatcgagaacg--------agctctccaacatctgcggtgggatcctgaaggttctcgaatcgaagctcgttccgt---ct---gcgaaagtcggagagtccaaggtgttt---------------------------------------------------------tatctgaagatgaaaggggattaccataggtatttggctgagttcaaaact--------------------------------------ggggatgagcgtaaagaggc---------------------------------ggctgagaacaccctcaatgcctataag------------------------------------------------gc---------------agcgcaggatattgcaacctctgagtt-----------------------------------------------ggctccaactcatcccatccgtttaggattggctttgaacttctctgtgtt--------------------------------------------------------------------------------------------------------ttactacgagattctaaattctcc------------------------tgaccgggcttgcagcctt------------------------------------------------gcaaagcaggcttttgatgaa----------------------------gccattgc------------------------------------agagctggatacactggga--------------gaggattcatacaag-----------------------------------------------gatagcac--------------------------------------------------------------------tctgataatgcaacttcttcgtgataa-----------------------------------------tctcacattgtggacttcagatatg
>Malus_domestica_MDP0000263569
ttcccccaaagagagagagaactacgtctacactgcgaagctcgcc------------------------------------------------------------------------------------------------gagcaagccgagcgt---------------------------------------------------------------------------tacgatgaaatggtggag----------------gcgatgacgaaagtag---cgaaa----------------------------------------ct---tgac---gtggagctcactgtagaggagcgga------------------------atctgctttcggtcgggtacaagaacgtgatcggagctcgcag----agcttcgtggag--------------aattctgtcgtcgattgaycagaa------------------ggaggaggggaaagggaa-------cgat----------------------------------------cag-------aatgtgagccgtatcaaggagtacaggcaaaaggtcgagtccg--------agctctctagcatttgcagcgacatcatgagggttattgatgaacatctcattccgt---cg---tgcactgcttttgaatccactgtgttt---------------------------------------------------------ttctacaaaatgaayggagattattatcgctacttggcggagtttaagact--------------------------------------ggtgatgacaggaaagaggt---------------------------------tgctgatcagtcaatgaaagcttatcag------------------------------------------------mc---------------agcttctagtaaagcagaaactgattt-----------------------------------------------accccccacacatcccatcagactgggtttggccttgaacttttctgtctt--------------------------------------------------------------------------------------------------------ttattatgaaatcttgaactctcc------------------------ggaaagggcatgtcacctt------------------------------------------------gcaaagcaagcttttgatgaa----------------------------gctatctc-----------------------------------aagaattggatactttgagc--------------gaggaatcatacaaa-----------------------------------------------gacagcac--------------------------------------------------------------------cttgatcatgcagctcctgagggacaa-----------------------------------------ccttacattgtggacctctga----
>Malus_domestica_MDP0000270640_IOTA
-atggagatagagagagagaagcatgcttaccaggcgaaacttgcc------------------------------------------------------------------------------------------------gagcaagccgaaaga---------------------------------------------------------------------------tacgacgagatgattgaa----------------gaaatgaagaaagttg---ccaag----------------------------------------tt---ggat---gtggaattgagcgtggaggagcgaa------------------------atttgttgtcagttgggtataagagtgtgatcggggcaagaag----ggcgtcatggcg--------------gatactgtcttccattgaacaaaa------------------ggaagaggccaagggtgg-------tgaa----------------------------------------caa-------aatgtgaagaggataaaggagtacaggcagagggttgaagacg--------agcttgcgaaaatttgccatgacatactaacagttgttgattatcaccttctcccct---ct---tcgtccactggggaatctactgttttt---------------------------------------------------------taccataagatgaaaggagattactatcgatatctagctgaattcaaatct--------------------------------------ggtgatgatcgcaaacaagc---------------------------------tgctgatcactcgcttaaagcctatttg------------------------------------------------ac---------------tgcggttgatactgctgcctctgagtt-----------------------------------------------gcccccaacacatccaatcaggctcggcctggctctaaacttctctgtttt--------------------------------------------------------------------------------------------------------ttactatgaaattctcaactcccc------------------------ggagagggcgtgtcatcta------------------------------------------------gctaagaaggcatttgatgag----------------------------acttttgc------------------------------------cgaacttgacagcatcgac--------------caagaatctagcaag-----------------------------------------------gacagcac--------------------------------------------------------------------cctcattatgcagcttctcaaagataa-----------------------------------------tctcacattgtggacctcagatctg
>Malus_domestica_MDP0000272583_epsilon
-ctctctgtccgtcacaactgccctgtcctcatccgtccactccct---------------------------------------------------------------------------------------------------------------------------------------------------------------------------------------c-----------------------------------------------------------------------------------------------------------------------------------------------------------------gtcttccctcggtcgccaccagctctgcatcctccttgcttcgtgctgcctgcatggcg--------------catcgtgtcatcgatgaagcagaa------------------aarggaaggtcggaagaa-------agag----------------------------------------gaa-------cacgtggcgttcgt---------cagatccaaggtcgactctg--------agctttccaatgtctgtgccagtatcttgaagcttctggatcccaatctcgcgccgt---ct---gcgttggccagtaagtacaaggtcttt---------------------------------------------------------tgtctgaagatgaagggcaactaccaccgttgc---accaagttcaagcctacatgttgctcctccaccgcagcgactatcaagcacctggatccgacatcaaggtcac---------------------------------cctcatccttctcttcttcatcatcaag------------------------------------------------gc---------------cagaccctacatggttgttgaagatcctctactgc---------------------------------------atctgcacctctgtctctcggactcggcctaggttttcacccacaaatcca--------------------------------------------------------------------------------------------------------gccttgcagagcaccgtaaataaa------------------------gaaaaaaaattacaatctg------tgcaaatctgtgcagtgcagtttgtgcagattgcaatctgt-gcagtgcagattgtgcagatt----------------------------gcaatctgtgcagtgcagtttgtgcaga----ttgtgcagattgtgcagattacaatttgtgc--------------agtgcagtttgtaca-----------------------------------------------gattgcag---------------------------------------tgcagattgtgcagattgcagtgcagtttgtgcagattgcaatctgtgcagtgcag--------tttgcaatctgtgcagattgcaatctgttttttactaacaaaaaggacttgagtcctc
>Malus_domestica_MDP0000278065_epsilon
agcctcatccccacgcgaagagatcgtgtacgtcgccaagctcgcc------------------------------------------------------------------------------------------------gagcaagccgagcga---------------------------------------------------------------------------tacgaggagatggttgag----------------ttcatggagaaggtcg---tctcc------------tcc---------ctccct----------ga---aggc---gaagagcccaccgtcgaagagcgca------------------------acctcctctccgtcgcctacaagaacgtgatcggcgcccgccg----tgcctcgtggcg--------------catcgtctcctccatcgagcagaa------------------ggaggagagccgcggcaa-------cagc----------------------------------------gac-------cacgtcgccactatcaaggagtacagggctcggatcgagaacg--------agctctccaacatctgcggtgggattctcaaggttctcgaatccaagcttgttcctg---cg---gcaaacgttggagagtccaaggtgttt---------------------------------------------------------tatttgaagatgaagggagattaccataggtatttggctgagttcaaaact--------------------------------------ggagacgagcgcaaggaggc---------------------------------cgctgagaacaccctcaattcctataag------------------------------------------------tc---------------agctcaggatattgcaacctctgagct-----------------------------------------------ggccccaactcatcccatccgtttaggattggctttgaacttctctgtgtt--------------------------------------------------------------------------------------------------------ttactacgagattctaaattctcc------------------------tgaccgggcttgcagtctt------------------------------------------------gccaagcaggcttttgatgaa----------------------------gccattgc------------------------------------agagctggatacactggga--------------gaggattcatacaag-----------------------------------------------gatagcac--------------------------------------------------------------------tttgataatgcaacttcttcgtgataa-----------------------------------------tctcacattgtggacttcggatatg
>Malus_domestica_MDP0000286065_epsilon
agaaaacctcagccgcgaacagtacgtgtacctggcgaagctcgcc------------------------------------------------------------------------------------------------gagcaggccgagcgc---------------------------------------------------------------------------tacgaggagatggtgagc----------------ttcatggagaagctgg---tggtg------------ggc---------tccacc----------gc---cgccgggaccgagctgacggtggaggagcgca------------------------atctgctcagcgtcgcctacaagaacgtcatcggctcgctccg----cgccgcctggcg--------------cataatctcgtccatcgagcagaa------------------ggaggaaggccgtcgcaa-------cgag----------------------------------------gag-------cacgtggcgctcgtcaagcagtacagatccaaggtggagactg--------agctctccgccatctgcgctggaatcctgaagctcctgcaatcgcaccttgttcctt---cg---gcgaccaccggagagtccaaggtcttc---------------------------------------------------------tacttgaagatgaagggcgattatcatcgatacctcgccgagttcaaaaat--------------------------------------ggcgacgagaggaagaccgc---------------------------------cgccgaggacaccatggttgcatacaag------------------------------------------------gc---------------tgctcaggatattgcggtgagtgattt-----------------------------------------------agcgcccacgcatccaataaggttggggctggcgctcaacttttcggtgtt--------------------------------------------------------------------------------------------------------ttactacgagatcctcaactcctc------------------------ggagaaagcttgtagcatg------------------------------------------------gctaaacaggcttttgaggaa----------------------------gctattgc------------------------------------tgaacttgatacactggga--------------gaggaatcatacaag-----------------------------------------------gatagcac--------------------------------------------------------------------tttgattatgcaactgctgagggacaa-----------------------------------------cctcactctttggacttcagatttg
>Malus_domestica_MDP0000325633
tttcgctactgaacgtgagaacttcgtctaccttgccaagctcgct------------------------------------------------------------------------------------------------gagcaggcagagcga---------------------------------------------------------------------------tacgatgagatggtcgat----------------gcaatgaagaaggtag---caaat----------------------------------------ct---tgat---gttgaattgacagttgaagagagaa------------------------acttactttctgttgggtacaagaatgttgttggtgctcgtcg----ggcatcatggag--------------gatcctatcatcaatagaacagaa------------------agaggaatcaagaggaaa-------tgag----------------------------------------ayt-------catgtgaagcaactcaaggagtatagacagaaggttgaatcag--------agctctcaaccatttgtgttgatatcatggcagtgatcgatgagcatctcattcctt---ca---gctacagttggtgaatcaactgttttc---------------------------------------------------------tattataagatgaaaggagattattataggtaccttgcagaattcaagagt--------------------------------------ggtgacgataaaacagaggc---------------------------------tgctgaacagtcgaagaaagcatacgag------------------------------------------------ac---------------tgccaccaccactgctgaggccgagtt-----------------------------------------------gccttctacacatcccatccgtttgggtctggctctgaatttctcagtctt--------------------------------------------------------------------------------------------------------ctattatgagatcatgaattctcc------------------------agaaagggcttgccacctt------------------------------------------------gcaaygacagcttttgatgaa----------------------------gctattgc------------------------------------tgagcttgactctttgaat--------------gaggagtcatacaay-----------------------------------------------gatagcac--------------------------------------------------------------------cttaatcatgcagcttctaagggacaa-----------------------------------------cctcacgttgtggacttctgacctt
>Malus_domestica_MDP0000325949_epsilon
cgataacctcaccagggagcagtacgtgtacctggcgaagctctcc------------------------------------------------------------------------------------------------gagcaagcggagcgc---------------------------------------------------------------------------tacgaggagatggtccag----------------ttcatggagaagctgg---tcgtt------------ggt---------tccact----------cc---ggcc---gccgagctgaccgttgaggagcgca------------------------atcttctctccgttgcgtacaagaacgtgatcggctcgctccg----tgccgcctggcg--------------catcgtgtcgtcgatcgagcagaa------------------ggaggagggccggaagaa-------cgag----------------------------------------gaa-------cacgtggcgctcgtcaaggagtacagatccaaggtcgagtccg--------agctctctgatgtctgcgctaasatattgaagctcttggactccaatctcgtgccgt---cg---gcgtcggccagtgagtccaaggtcttc---------------------------------------------------------tatctgaagatgaagggcgactaccaccgctacatggcggagttcaaatcc--------------------------------------gccgaggagagaaagactgc---------------------------------tgctgaggacactatgcttgcttacaag------------------------------------------------gc---------------tgcccaggacatagcgcttgcggatct-----------------------------------------------gtcaccaactcatccaataagattgggtctggcactgaatttctcagtgtt--------------------------------------------------------------------------------------------------------ctactatgagattctcaatcagtc------------------------tgataaagcttgcagcatg------------------------------------------------gccaaacaggcatttgaggaa----------------------------gctattgc------------------------------------tgagctagacactctggga--------------gaagaatcatacaag-----------------------------------------------gacagcac--------------------------------------------------------------------tctaatcatgcaacttctaagggacaa-----------------------------------------cctcactctttggacttctgatgct
>Malus_domestica_MDP0000327058
ttcccccaaggagagagagaactacgtctacactgctaagctcgcc------------------------------------------------------------------------------------------------gagcaagccgagcgt---------------------------------------------------------------------------tacgacgaaatggtggag----------------gcgatggcgaaagtag---cgaag----------------------------------------ct---tgac---gtggagctcaccgtagaggagcgga------------------------atctgctttcggttgggtacaagaacgtgatcggagctcgcag----ggcttcgtggag--------------aattctgtcctcgattgagcagaa------------------ggaggaggggaaagggaa-------cgat----------------------------------------cag-------aatgtgagccgtatcaaggagtacaggcaaaaggttgagtccg--------agctctccagcatttgcagcgacatcatgagggttatcgatgagcatctcattccct---cg---tgcaccgcttttgagtccactgtgttt---------------------------------------------------------ttctacaaaatgaaaggagattactatcgctacttggcggagtttaagact--------------------------------------ggtgatgataggaaagaggt---------------------------------tgctgatcagtcaatgaaagcttatcag------------------------------------------------gc---------------agcttctagtaaggcagagagtgactt-----------------------------------------------accccccacacaccccatcagactcggtttggccttgaacttctctgtctt--------------------------------------------------------------------------------------------------------ttactatgaaatattgaactctcc------------------------ggaaagggcttgtcacctt------------------------------------------------gcaaagcaagcttttgatgaa----------------------------gctatctc------------------------------------agaattagatactttgagc--------------gaggaatcgtacaag-----------------------------------------------gatagcac--------------------------------------------------------------------cttgatcatgcagcttttaagggacaa-----------------------------------------ccttactttgtggacctctgacatt
>Malus_domestica_MDP0000360017_IOTA
gcccgagaaggagagagagtcccaggtttacatggccaagctcgcc------------------------------------------------------------------------------------------------gagcaggctgagcgt---------------------------------------------------------------------------tacgaagaaatggttgag----------------tgtatgaagaaagttg---cgaaa----------------------------------------ct---tgac---cttgagctgactgtagaggagagga------------------------atcttctttctgtgggatacaaaaatgtcataggtgctcgacg----ggcctcttggcg--------------catcatgtcttccattgagcaaaa------------------ggaagagtctaaggggaa-------tgag----------------------------------------cac-------aatgtgaaactgatcaagggttaccgggtgaaggtggaggagg--------aactctctaagatttgcaatgacattctgtcaatcatagacaagcacctgattccct---ct---tccaactctggagaggccactgttttc---------------------------------------------------------tactacaagatgaaaggtgactattaccggtacctttctgagttcaagacc--------------------------------------gatcaggacaaaaaagaggc---------------------------------agctgatcagtcactcaagggatacgag------------------------------------------------gc---------------tgcatcagccactgcaaacacygatct-----------------------------------------------cccatcaacccacccaatccytcttggtctagccctcaacttctctgtctt--------------------------------------------------------------------------------------------------------ctactatgagattatgaattctcc------------------------tgagagggcttgccatttg------------------------------------------------gctaaacaagcatttgatgag----------------------------gcaattgc------------------------------------agagttggacaccttgagt--------------gaggagtcatacaag-----------------------------------------------gacagcac--------------------------------------------------------------------ccttatcatgcaattgttgagagacaa-----------------------------------------cctcactctctggacctctgatttg
>Malus_domestica_MDP0000360018_IOTA
gcccgagaaggagagagagtcccaggtttacatggccaagctcgcc------------------------------------------------------------------------------------------------gagcaggctgagcgt---------------------------------------------------------------------------tacgaagaaatggttgag----------------tgtatgaagaaagttg---cgaaa----------------------------------------ct---tgac---cttgagctgactgtagaggagagga------------------------atcttctttctgtgggatacaaaaatgtcataggtgctcgacg----ggcctcttggcg--------------catcatgtcttccattgagcaaaa------------------ggaagagtctaaggggaa-------tgag----------------------------------------cac-------aatgtgaaactgatcaagggttaccgggtgaaggtggaggagg--------aactctcyaagatttgcaatgacattctgtcaatcatagacaagcacctgattccct---ct---tccaactctggagaggccactgttttc---------------------------------------------------------tactacaagatgaaaggtgactattaccggtacctttctgagttcaagacc--------------------------------------gatcaggacaaaaaagaggc---------------------------------agctgatcagtcactcaagggatacgag------------------------------------------------gc---------------tgcatcagccactgcaaacacrgatct-----------------------------------------------cccatcaacccacccaatccrtcttggtctagccctcaacttctctgtctt--------------------------------------------------------------------------------------------------------ctactatgagattatgaattctcc------------------------tgagagggcttgccatttg------------------------------------------------gctaaacaagcatttgatgag----------------------------gcaattgc------------------------------------agagttggacaccttgagt--------------gaggagtcatacaag-----------------------------------------------gacagcac--------------------------------------------------------------------ccttatcatgcaattgttgagagacaa-----------------------------------------cctcactctctggacctctgatttg
>Malus_domestica_MDP0000461883
tctcgctactgaacgggagaacttcgcttaccttgccaagctcgct------------------------------------------------------------------------------------------------gagcaggcagagcga---------------------------------------------------------------------------tacgatgagatggttgat----------------gcaatgaagaaggtcg---caaat----------------------------------------ct---tgat---gttgaattgacggttgaagagagaa------------------------acttgctctctgttgggtacaagaatgttgttggtgctcgtcg----cgcatcatggag--------------gatcctatcatcaattgaacagaa------------------agaggaagcaaaaggaaa-------tgag----------------------------------------att-------catgtgaagcaactcaaggagtatagacggaaggttgaatcag--------agctctcaaccatttgtagtgatatcatggcagtgatcgatgagcatctcattcctt---ca---gctacagttggtgaatcaactgttttc---------------------------------------------------------tattataagatgaaaggagattattataggtatcttgcagaattcaagagc--------------------------------------ggtgacgataaaaaagaggc---------------------------------tgctgaacagtcaaagaaagcatacgag------------------------------------------------ac---------------tgccaccactactgctgaggccgagtt-----------------------------------------------gccttccacgcatcccatccgtttgggtctggctctgaatttctcagtctt--------------------------------------------------------------------------------------------------------ctattatgagatcatgaatgctcc------------------------agaaagtgcttgccacctt------------------------------------------------gcaaagatggcttttgatgaa----------------------------gctattgc------------------------------------tgagcttgactcttcgaat--------------gaggagtcatacaaa-----------------------------------------------gatagcac--------------------------------------------------------------------cttaatcatgcagcttttaagggacaa-----------------------------------------cctcacattgtggacttctgaccat
>Malus_domestica_MDP0000772373
caccccctccccccgcgaagagaacgtctacatggccaaactcgcc------------------------------------------------------------------------------------------------gagcaagccgagcgc---------------------------------------------------------------------------tacgaggagatggtcgag----------------ttcgtcgagaaagtct---ccgcc------------t------------ccgcc----------ga---taaa---gaggagctcaccgtcgaggagcgca------------------------acctcctctccgttgcctacaagaacgtcatcggtgcccgccg----tgcctcctggcg--------------catcatctcctccatcgagcagaa------------------ggaggagagccgcggcaa-------cgac----------------------------------------gac-------cacgttgccacgatccgtgactaccgatccaagatcgagaccg--------agctctccaacatctgcgacggcattctcaagctcctcgactccaggctcatcccct---cc---gctgtcgccggcgattccaaggtcttt---------------------------------------------------------tatctcaaaatgaagggcgattaccaccgttatcttgccgagttcaagacc--------------------------------------ggcgccgagcgcaaggaggc---------------------------------cgccgagagcaccctctccgcctacaag------------------------------------------------gc---------------cgctcaggacattgccaatgccgaact-----------------------------------------------ggcaccaacacacccaatccgcctggggttggctctcaacttctctgtgtt--------------------------------------------------------------------------------------------------------ttactatgagattctgaactctcc------------------------cgaccgcgcctgcaatctc------------------------------------------------gccaaacaggcttttgatgag----------------------------gcgatcgc------------------------------------agagttggacactctcgga--------------gaggagtcatacaag-----------------------------------------------gacagcac--------------------------------------------------------------------tttgataatgcagcttctccgtgataa-----------------------------------------cctgaccctgtggacctctgacatg
>Musa_acuminata_Achr2P22240_IOTA
----atggaggagcgggagaggcaagtgttcatggcgaagctcgca------------------------------------------------------------------------------------------------gagcaggcggagaga---------------------------------------------------------------------------tacggtgaaatggtggag----------------tccttgaagaagattg---ccaga----------------------------------------at---ggac---attgagctgacgccggaggagagga------------------------acttattgtcggttggctacaagaatgtgattggtgaaagaag----agcatcatggag--------------gatcctctgttcgcttgaacagaa------------------agaagaggtgaaggggag-------tgag----------------------------------------caa-------aatgcgaggaggataagggagtataagaagaaagttgaaaacg--------aactgtcgaggatctgtaatgacattttgtctgtcattgccatccacatccttccgt---ct---tctgctgctggtgaatcgatcgttttc---------------------------------------------------------ttctacaagatgaaaggagattattacaggtatttggcagaatttaagact--------------------------------------ggaaatgaaagaagggatgc---------------------------------tgcggatcagtcgcttaaatcttatcag------------------------------------------------gc---------------tgctacaagtactgctatgactgatct-----------------------------------------------tccacccggtcacccgattaggcttggcctcgcactaaatttctctgtctt--------------------------------------------------------------------------------------------------------ttactatgagataatgaattcgtc------------------------tgaaagggcatgccatctg------------------------------------------------gctaaacaggcgtttgatgag----------------------------gctattcc------------------------------------agagatcaattccctcaga--------------gaagacttttacaag-----------------------------------------------gatagtac--------------------------------------------------------------------acttattctgcagcttcttaaggataa-----------------------------------------tctgacattgtggacatcagatctg
>Musa_acuminata_Achr3P06740_LAMBDA
cgagacgctcacccgggagcagttcgtgtacctggccaagcttgcg------------------------------------------------------------------------------------------------gagcaggcggagcgc---------------------------------------------------------------------------tacgacgagatggctggc----------------ttcatggagaggctgg---cgcgg------------gagc------acacgccg----------tc---ctcc---ggcgagctcaccgtcgaggaacgca------------------------acctatgttccgtcgcgtacaagaacctcgtcggtggccgccg----cgcctcctggcg--------------gatcatctcctccatcgagcagaa------------------ggaggagggccgcagaaa-------cgag----------------------------------------gat-------cataccgcccacgctcgggcctaccg--------------------------------------------------------------------------------------------------------ctcccgcgtcttc---------------------------------------------------------tacctcaagatgaagggtgattaccaccgctatatcgccgagttcaaggcc--------------------------------------ggggaggagcggaaggccgc---------------------------------ggccgacgacaccatgagcgcgtacaaa------------------------------------------------gc---------------cgctcaggatattgcacttgcagatct-----------------------------------------------tccaccaacacatcctataaggttgggcttggctcttaacttttcggtgtt--------------------------------------------------------------------------------------------------------ctactacgagatcctgaattcttc------------------------agagagggcttgtagcatg------------------------------------------------gcaaaacaggcattcgaggat----------------------------gctatcgc------------------------------------agaattagacagtttgggt--------------gaagaatcttacaag-----------------------------------------------gatagtgc--------------------------------------------------------------------cctcatcatgcagctgctacgcgacaa-----------------------------------------tcttactctttggacttctgatgca
>Musa_acuminata_Achr4P15130
gtcccatgaagaacgtgagcgcttgctcttcatggccaagctcgcc------------------------------------------------------------------------------------------------gaacaagtccacaga---------------------------------------------------------------------------tacgacgagatggcagac----------------tcgatgaggaagctgg---cgcac----------------------------------------ct---cgac---gtggagctcaccaccgaggagaaga------------------------ggttgctgtcggcggcgtacaaggaggtggccacggccaggag----ggactcgtggag--------------gaacctcgcctcgatcgacgacga------------------ggacg---cgaaagcgaa-------gggg----------------------------------------cgc-------ttcttcggggtgatcagagagtaccgccggaaggtggaggcgg--------agctcgcgagcatctgcaacgatgtgctggccatggtcgacgaccacctcattccct---cc---tcgtccgacgccgaatcgtctgtcttc---------------------------------------------------------taccacaagatgaaggcagattactatcgatacctcgcagaatccaagacg--------------------------------------ggcaatgaaaagaaagagat---------------------------------tgcagacaagtcgcttaaagtttaccag------------------------------------------------gc---------------tgctaccaaaatagctgaaaaagagct-----------------------------------------------atctccgacaaatccaattcgcctgggtttggctttgaacttatccgtttt--------------------------------------------------------------------------------------------------------ctattacgagatcatgggctcacc------------------------cgtgcgggcattccaagta------------------------------------------------gcacatcaggcttttgatgaa----------------------------gccatctg------------------------------------tgggatcgacttgatggatcc-----------agaagaaccatgcaag-----------------------------------------------gatagcac--------------------------------------------------------------------tttgatcttgaagttactgaaggataa-----------------------------------------cctcgctttctggatctctgatgtc
>Musa_acuminata_Achr4P30650_LAMBDA
-----------------------------------------------------------------------------------------------------------------------------------------------------------------------------------------------------------------------------------------------------------------------------atggagaaggtgg---tgaag------------a------------cgatc----------aa---cggg---gaggagctcacggtggaggagcgca------------------------accttctctctgtggcctacaagaacgtgatcggagcgcgccg----tgcgtcctggcg--------------cattgtctcctccatcgaacagaa------------------ggaggagagccgcgggaa-------cgag----------------------------------------gat-------cacgtggcgttgatcaaggagtaccgcggcaaggtggaggccg--------agctcagcaagatctgtgatgggatcctgaagctgcttgattcccatcttgtcccct---cc---gccaccgctacagagtccaaggtcttt---------------------------------------------------------taccttaagatgaatggtgactaccacaggtacctggcagagttcaagact--------------------------------------ggagctgagaggaaagaagc---------------------------------agccgagagcacactttcggcttacaaa------------------------------------------------tc---------------tgctcaggatattgctttagctgaatt-----------------------------------------------agcttcaactcatccgataaggctggggttggcacttaacttctctgtgtt--------------------------------------------------------------------------------------------------------ctactatgaaattcttaactcacc------------------------agatcgtgcttgcagcctt------------------------------------------------gcgaagcaggcatttgatgag----------------------------gcaatttc------------------------------------tgagctggatacattgggt--------------gaagaatcatacaaa-----------------------------------------------gacagtac--------------------------------------------------------------------tttgattatgcagcttcttcgagacaa-----------------------------------------cttgacattatggacctctgatatt
>Musa_acuminata_Achr6P26860
gtcgcagaaggagcgcgagaacttcgtgtacatcgccaagctcgcg------------------------------------------------------------------------------------------------gagcaagccgagcgc---------------------------------------------------------------------------tacgacgagatggtggat----------------gcgatgaagaaggtcg---cgaag----------------------------------------ct---tgac---gtggaactcaccgtggaggagcgga------------------------acctgctctcggtgggctacaagaacgtggtcggcgctaggag----ggcttcgtggag--------------gatcctgtcttcgatcgagcagaa------------------ggaggaggcgaaggggaa-------cgat----------------------------------------cac-------catgtcaagagcatcaaggagtactgccagaaggtggagtcgg--------agctctcgaacatctgcaccgatattattgccctgatcgacgagcatctcatccgct---ct---tcatcggccggggaatcctctgtcttc---------------------------------------------------------tactacaagatgaaggccgattactatcgttacctggctgagttcaagttt--------------------------------------ggcgacgagaaaaaagaagc---------------------------------tgcagagcattctcttaaagcttatcag------------------------------------------------gc---------------agctacgagtacagctgaggctgatct-----------------------------------------------gcctcctactcatccaattcgattgggattagcattgaatttctctgtatt--------------------------------------------------------------------------------------------------------ttattatgagatcatgaattcacc------------------------tgaacgggcttgccacctt------------------------------------------------gcaaaacaatcttttgatgaa----------------------------gctatttc------------------------------------tgagcttgacacactgagt--------------gaagaatcatataag-----------------------------------------------gacagtac--------------------------------------------------------------------tttgatcatgcaactgttgagggataa-----------------------------------------ccttaccctatggacttctgacatc
>Musa_acuminata_Achr7P00550_IOTA
gacggagaaggtgagggagagccatgtctatatggccaagctcgcc------------------------------------------------------------------------------------------------gagcaagccgagcgc---------------------------------------------------------------------------tacgaagaaatggctgaa----------------agcatgaagaaagttg---cgaag----------------------------------------ct---tgat---gtggagctgacagccgaagaaagaa------------------------acctcctctcggtgggctacaaaaatgtgatcggggctcgccg----ggcgtcctggcg--------------catcatgtcgtccatcgagcagaa------------------ggaagagtcaaagggaaa-------cgag----------------------------------------cag-------aatgttaagctgatcaaggactatcggcagaagatagaggaag--------aactcacccagatgtgtgatgacatcttggccatcatcgatcagcatctcatcccgt---tc---tccagcagcgtcgaatctaaagtattt---------------------------------------------------------tatgccaaaatgaagggtgattattaccgctacattgcagagttcaagacc--------------------------------------gaagaagaaaggaaagaagc---------------------------------agccgaccagtctttgaagggctatcag------------------------------------------------gcacgtccagtgtttgatgcctctgaaaaagccaacactgagct-----------------------------------------------gcctccaacccatccaattcgactcggtcttgctctcaacttttcagtttt--------------------------------------------------------------------------------------------------------ctactacgaaatcctgaattctcc------------------------tgagagggcatgtcaattg------------------------------------------------gcaaaacaagctttcgatgaa----------------------------gcaattgc------------------------------------agaattagacacccttagc--------------gaggagtcatacaag-----------------------------------------------gatagcac--------------------------------------------------------------------cttgatcatgcaattgctgagggacaa-----------------------------------------ccttactctttggacttctgagtta
>Musa_acuminata_Achr7P13910
gtcgcagagagatcgtgaaaaccacgtctacgtcgctaagctagca------------------------------------------------------------------------------------------------gagcaggccgagcgc---------------------------------------------------------------------------tacgacgagatggtggac----------------gccatgaagaaggtgg---cgaac----------------------------------------ct---agac---gtcgagctcactgtggaggagcgga------------------------acctgctgtcggtggggtataagaacgtgatcggggctgggag----ggcctcgtggag--------------gatcctctcttcgatcgagcagaa------------------ggaggaggccaaggggaa-------cgaa----------------------------------------cag-------cacgtcaagaagataaaagagtacaagcagaaggcggaggcgg--------agctctctggcatctgcagcgacatcatgacgttgatcgatgagcatctcatcccgt---cc---tctgtcgccggggagtcgtcagtcttt---------------------------------------------------------tactataagatgaagggagattactatcgttaccttgcagagttcaagact--------------------------------------ggcaacgagaaaaaggaggc---------------------------------tgcagattactctttgaaagcatatgag------------------------------------------------gc---------------agctaccagtacagctgaggcagatct-----------------------------------------------gtctcctacacacccaattaggctgggtttggcattgaacttctctgtctt--------------------------------------------------------------------------------------------------------ctattacgagattatgaactcacc------------------------tgagagggcttgtcacctt------------------------------------------------gccaagcaagcttttgatgaa----------------------------gcaatttc------------------------------------tgagcttgatacattgagt--------------gaggaatcttataaa-----------------------------------------------gacagcac--------------------------------------------------------------------attgattatgcaacttttgagggataa-----------------------------------------cctcacattgtggacctctgacatc
>Musa_acuminata_Achr8P27280
gtcgcagaaagagcgcgagagcttcgtctacatcgccaagctggcg------------------------------------------------------------------------------------------------gagcaagccgagcgc---------------------------------------------------------------------------tacgacgagatggtggat----------------gcgatgaagaaggtcg---cgaag----------------------------------------ct---cgac---gtggaactcaccgtggaggagcgga------------------------acttgctctcggtgggctacaagaacgtggtcggcgcaaggag----ggcttcgtggag--------------gatcctctcttcgatcgagcagaa------------------ggaggagacgaagggcaa-------cgag----------------------------------------cac-------cacgtgaagagtatcaaggagtaccgccacaaggtggagtcgg--------agctctcgaacatctgcgccgacattattgccctgatcgacgagcacctcatcccct---cg---acgtcggccggggaatcctctgtcttc---------------------------------------------------------tactacaagacgaaggccgactactaccgttacctggcggagttcaagtct--------------------------------------ggaaacgagagaaaagaaaa---------------------------------ctcagagcagtctcttaaagcgtatcag------------------------------------------------gc---------------agctaccagtacagctgaggcagatct-----------------------------------------------ggctcctactcatccaattcgattgggtttagcattgaatttctcggtatt--------------------------------------------------------------------------------------------------------ttattatgagatcatgaactcacc------------------------tgaacgggcttgccacctt------------------------------------------------gccaaggaagcttttgatgaa----------------------------gctatttc------------------------------------tgagcttgacacactgagt--------------gaagaatcatacaag-----------------------------------------------gacagcac--------------------------------------------------------------------attgatcatgcaactgttgagggataa-----------------------------------------tcttaccttatggacttctgacatc
>Musa_acuminata_Achr9P06440
gtcgcagaaggagcgcgagaacttcgtctacatcgccaagctcgca------------------------------------------------------------------------------------------------gagcaagccgagcgc---------------------------------------------------------------------------tacgacgagatggtggat----------------gcgatgaagaaggtcg---cgaag----------------------------------------ct---cgac---gtggagctcaccgtggaggagcgga------------------------acctgctctcggtgggctacaagaacgtggtcggcgcacggag----ggcttcctggag--------------gatcctctcttcgatcgagcagaa------------------ggaggagtcgagagggaa-------cgag----------------------------------------cac-------catgtcaagaacatcaaggagtaccggcagaaggtggagttgg--------agctctcgaacatctgcactgatattgttaccctgatcgatgagcacctcatccctt---cg---tcgtcggccggggaatcctctgtattc---------------------------------------------------------tactataagatgaaggccgattactatcgttacctggcggagttcaaggct--------------------------------------gggaatgagaggaaagaagt---------------------------------agcagaacagtctctaacagcgtatcag------------------------------------------------gc---------------agccacaagtacagccgaggcagatct-----------------------------------------------cgctcctactcatccaattcgattgggattagcattgaatttctctgtatt--------------------------------------------------------------------------------------------------------ttattatgagatcatgaactcacc------------------------tgaacgggcttgccacctt------------------------------------------------gcaaaacaagcctttgatgaa----------------------------gctatttc------------------------------------tgagcttgacacactgagt--------------gaagaatcatacaag-----------------------------------------------gacagcac--------------------------------------------------------------------attgattatgcaactattgagggataa-----------------------------------------ccttaccttatggacatctgacatc
>Musa_acuminata_AchrUn
gtcgcagggagatcgcgagagctttgtcttcatcgccaggctcgct------------------------------------------------------------------------------------------------gagcaggccgagcgc---------------------------------------------------------------------------tacgatgatatggtggac----------------gctatgaagaaggtgg---cgaag----------------------------------------ct---cgat---gtcgagctgaccgtggaggagcgaa------------------------acctgctgtcggtggggtacaagaacgtgatcgcggcgcggcg----ggcctcgtggag--------------gatcctctcctcgatagagcagaa------------------ggaggaggccagggggaa-------tgag----------------------------------------cag-------catgtcaaaaatatcaaagagtacagacataaggtggaggtag--------agctctccggcgtctgtagcgacattatgactctgatcgacgagcatctcatcccat---ct---tcgtccgctggggagtcgtcggtcttc---------------------------------------------------------tactataagatgaagggagattattatcgctacttggcagaatttatgact--------------------------------------ggaaatgagaggaaggaggc---------------------------------tgcagataactccctgaaagcatacgag------------------------------------------------gc---------------agctaccagtacagctgaggcagattt-----------------------------------------------gtctcctacacacccaattcgactgggtttggcattgaatttttccgtctt--------------------------------------------------------------------------------------------------------ctattatgagatcatgaactcacc------------------------tgaaagggcatgtcacctt------------------------------------------------gccaaacaagcttttgatgaa----------------------------gcaatttc------------------------------------tgagcttgatacattgagt--------------gaggaatcatacaaa-----------------------------------------------gacagcac--------------------------------------------------------------------attgattatgcaacttctgagagataa-----------------------------------------tctcacgttgtggactgctgacatc
>Amaranthus_hypochondriacus_001919
ttcttccaaagaccgcgatacctttgtctacatcgctaaactcgct------------------------------------------------------------------------------------------------gaacaagctgaacgc---------------------------------------------------------------------------tatgaagaaatggtggat----------------gcgatgaagaaattag---cgaaa----------------------------------------ct---tgat---gttgagttaactattgaagagagga------------------------atttgttgtctgtagggtacaagaatgttgtcggagcgaggag----agcgtcgtggag--------------gattttgtcatcgattgaacaaaa------------------agaggaaggaaaaggaaa-------tgaa----------------------------------------cag-------aatgtgaagagaattaaggagtataggcagaaagtggaatctg--------aactctctaacatttgtactgatattatgactgttatcaatgagcatctcattcctt---ct---gctactgctggcgaatccactgtcttt---------------------------------------------------------tattacaaaatgaaaggggattattataggtatcttgctgagtttaagttc--------------------------------------ggtaatgagaggaaagaggc---------------------------------tgctgatcagtctatgaaagcatatgag------------------------------------------------aa---------------tgccactacgaccgctgaggctgagct-----------------------------------------------acctccaacacaccctatacgcttgggactggctctcaatttctcagtgtt--------------------------------------------------------------------------------------------------------ttattatgagatcttgaattcccc------------------------tgaaagggcatgccacctt------------------------------------------------gccaagcaagcttttgatgaa----------------------------gctatctc------------------------------------agagcttgactctctgaat--------------gaggaatcatacaaa-----------------------------------------------gatagcac--------------------------------------------------------------------cttgatcatgcagcttctcagggacaa-----------------------------------------ccttaccctgtggacttctgacatt
>Amaranthus_hypochondriacus_004322
tacttctgacgatcgttggaccttcgtctatcaagccaagctcgcc------------------------------------------------------------------------------------------------gaacaagccgaacgt---------------------------------------------------------------------------tacgatgaaatggttgaa----------------tcgatgaaaaacttag---cgaac----------------------------------------tt---taat---atcgatttaacagtagaagagcgta------------------------acctcctctctgttggatacaaaaacgtcgttggtgcacgaag----agcttcatggag--------------aatcctctcttcaattgaacaaaa------------------agaggaatcaaaaggaaa-------tgaa----------------------------------------gtg-------aacgttaaacgaattcgagactaccgccataaagttgaaacag--------agcttactgatatttgcaatgatgttatgagggttattgatgatcatcttattcctt---tc---tcatctagcagtgaatcaactgttttt---------------------------------------------------------tactataagatgaaaggtgattattatcgctatttagcggagtttaagagt--------------------------------------ggtgatgagaagaaagaagc---------------------------------tgctgatcaatctctcaaagcttatgag------------------------------------------------gc---------------agggactgctactgcagaggctgattt-----------------------------------------------gccacctacccacccaatacgcttgggcttggcactgaatttctccgtctt--------------------------------------------------------------------------------------------------------ttattatgaaattatgaattctcc------------------------tgaaagggcatgttttctg------------------------------------------------gcaaaacaagcttttgatgag----------------------------gctatctc------------------------------------agagttggatagtctaggt--------------gaagattcttataaa-----------------------------------------------gacagcac--------------------------------------------------------------------attgatcatgcaacttctgagggataa-----------------------------------------ccttaccttatggactactgacatt
>Amaranthus_hypochondriacus_005478
ggcgtcctccgcaagggaagagagcgtttacatggcgaaactcgct------------------------------------------------------------------------------------------------gaacaggcagaaaga---------------------------------------------------------------------------tacgaagaaatggtggag----------------tttatggagaaagttg---tttct------------gcc---------gcatct----------ga---aggt---gaagaactcaccgtggaagagagaa------------------------atcttctttccgttgcgtacaaaaatgtaatcggtgctagacg----tgcttcttggag--------------gattatctcttccattgagcaaaa------------------agaagagagtcgtggaaa-------cgaa----------------------------------------gat-------catgtttctgtaattcgtgattatagatctcgtattgagaagg--------aactttgtaacatttgtgatggaattttgaaacttcttgatactaaacttatccctg---ct---gctagtgctgttgattctaaggtcttc---------------------------------------------------------tatttgaagatgaagggagattatcatcggtatttggctgagtttaagaca--------------------------------------gcggctgaaaggaaagaagc---------------------------------cgctgaaagtactctaactgcgtacaaa------------------------------------------------gc---------------ggctcaggatattgcaaatgctgagct-----------------------------------------------tcctccaactcatccgattcgacttggattggctctcaacttctctgtgtt--------------------------------------------------------------------------------------------------------ttactatgagattttgaattctcc------------------------tgacagagcttgcaatctc------------------------------------------------gctaagcaggcatttgatgaa----------------------------gcaatagc------------------------------------tgaactcgacactctagga--------------gaggagtcatacaaa-----------------------------------------------gacagcac--------------------------------------------------------------------cttgattatgcaacttcttcgtgacaa-----------------------------------------ccttaccttgtggacttcagacatg
>Amaranthus_hypochondriacus_005568_LAMBDA
agcagaaggatcccgggatgagaatgtttacctggctaaattggcc------------------------------------------------------------------------------------------------gagcaggccgaaaga---------------------------------------------------------------------------tatgaggaaatggtagag----------------tttatggaaaaggtag---cgaag------------a------------cagtc----------ga---tgtt---gaggagttaacagtggaggagagga------------------------accttctatctgtggcttacaagaatgtgattggagctaggag----agcttcttggag--------------aattatctcttccattgaacaaaa------------------ggaagagacccgtgggaa-------tgat----------------------------------------gat-------catgtagctattattaaggagtaccgagggaaaattgaggccg--------aacttagcaagatttgtgatgggatattgaaacttcttgattcacatctcgtcccat---ca---gccaccgctgctgagtcgaaggtgttc---------------------------------------------------------tatttgaagatgaagggtgactaccacaggtatttggctgaatttaaggct--------------------------------------ggagccgagagaaaggaagc---------------------------------tgctgagcacactttgttggcttataag------------------------------------------------tc---------------tgctcaggacattgcgctcgctgaatt-----------------------------------------------gcctcctactcacccaataaggttggggcttgctcttaatttctctgtgtt--------------------------------------------------------------------------------------------------------ctactatgagatcttgaattcccc------------------------ggaccgtgcttgtgctctt------------------------------------------------gctaagcaggcttttgatgaa----------------------------gccatttc------------------------------------agagctggacactctcggt--------------gaggaatcctacaaa-----------------------------------------------gatagcac--------------------------------------------------------------------cttgattatgcagctcctccgtgacaa-----------------------------------------cttgacattatggacctctgacaat
>Amaranthus_hypochondriacus_007645_epsilon
agctgattcgtcaagggaagaaaatgtgtacttggccaagttggct------------------------------------------------------------------------------------------------gagcaggctgagcgc---------------------------------------------------------------------------tatgaggaaatggtggag----------------ttcatggaaaaagttg---caaag------------a------------tggca----------ga---tgct---gaggaattaactgtggaggagagaa------------------------atttattgtctgtagcttacaagaatgttattggtgcaaggag----ggcttcttggag--------------gattatttcttctattgagcagaa------------------ggaggaaagcagaggaaa-------tgaa----------------------------------------gac-------catgttgctaccattaaggaatacaggggtaagattgagactg--------agcttagcaagatctgtgatgggattttgaatatccttgagtcacacctcatccctt---ca---gcttcgacagctgagtctaaggtcttc---------------------------------------------------------taccttaagatgaagggtgactatcataggtaccttgctgagttcaagact--------------------------------------ggagctgagcgcaaggaggc---------------------------------cgctgaaaatacccttttggcctacaag------------------------------------------------tc---------------tgctcaggatattgctcttgctgaatt-----------------------------------------------ggcccctactcatccaattaggcttgggcttgctcttaacttctcagtctt--------------------------------------------------------------------------------------------------------ctactatgagattctgaattcacc------------------------tgaccgtgcctgcaatctt------------------------------------------------gcaaaacaggcttttgacgag----------------------------gctatctc------------------------------------tgaactcgacacattggga--------------gaggagtcatacaag-----------------------------------------------gatagcac--------------------------------------------------------------------attgatcatgcagcttttgcgagacaa-----------------------------------------cttgactctttggacttcggacaat
>Amaranthus_hypochondriacus_009522_LAMBDA
cgaaaacctaaccagagaacagtatgtttatttggcgaaactcgct------------------------------------------------------------------------------------------------gaacaagctgaacgt---------------------------------------------------------------------------tatgaagagatggccaaa----------------tgcatggacaaactcg---tcctc---------accagt---------tcctct----------tc---tggc---tccgaactcactgtcgaagaacgta------------------------atcttctttctgtcgcttacaagaatgttatcggctctcttcg----tgctgcttggcg--------------tattgtttcttccattgagcagaa------------------agaagaaggtcgcaaaaa-------tgat----------------------------------------gac-------catgtccttttagttaaagactaccgcacaaaaattgaatctg--------aactttctgatatttgtgcttgtatacttaaacttcttgattccaatctcattcctt---ct---gcttctgcaagtgagtctaaggtgttt---------------------------------------------------------tacttgaagatgaaaggtgattatcatcgttatttggctgagtttaagtct--------------------------------------gctgacgaaaggaaatctgc---------------------------------tgctgaagaaactatgcttgcttacaaa------------------------------------------------gc---------------tgctcaggatattgctcttacagactt-----------------------------------------------gccgccaacacatcccataaggttgggtcttgctctcaacttctcagtgtt--------------------------------------------------------------------------------------------------------ctactatgagatcctcaatgctgc------------------------tgataaagcttgtagcatg------------------------------------------------gctaaacaggcatttgaggaa----------------------------gccattgc------------------------------------agagctggatactttgggt--------------gaagaatcttacaag-----------------------------------------------gacagcac--------------------------------------------------------------------tctgatcatgcaacttctgagggacaa-----------------------------------------cctcaccctttggacatcagacca-
>Amaranthus_hypochondriacus_010257
ttctactaaagaccgcgagaactttgtctacatcgccaaactcgct------------------------------------------------------------------------------------------------gagcaagcagaacgc---------------------------------------------------------------------------tatgatgaaatggttgat----------------gcgatgaagaaattag---cgaaa----------------------------------------tt---ggat---gtggagttaacagttgaagagagaa------------------------atttgctttcagttggatataagaatgtgattggagcaagaag----agcgtcgtggag--------------gatattatcatcgattgaacaaaa------------------agaggagggtaaagggaa-------tgat----------------------------------------caa-------aatgttaagagaattagggagtataggcataaagttgaatctg--------agctttctaaaatttgtagtgatattatgactgttatcaatgagcatctcattcctt---cg---gccaccgttggcgaatccactgttttt---------------------------------------------------------tattataaaatgaaaggggattattataggtatcttgccgagtttaagtcc--------------------------------------ggtgatgcgcggaaagaggc---------------------------------tgctaatcagtccatgaaagcttatgag------------------------------------------------ag---------------tgccactaccacagctgaggctgagct-----------------------------------------------atctcctacacaccccatacgcttgggcttggctctcaatttctcagtctt--------------------------------------------------------------------------------------------------------ttattacgagattttgaattcccc------------------------tgaaagggcatgccacctt------------------------------------------------gccaagcaagcttttgatgaa----------------------------gctatctc------------------------------------agagctcgacactttgaat--------------gaggactcatacaag-----------------------------------------------gatagcac--------------------------------------------------------------------cttaatcatgcagcttcttagagacaa-----------------------------------------cctaactctgtggacgtctgacatt
>Amaranthus_hypochondriacus_012554
agcatcatcagcaagagatgagaatgtttacatggcgaaactcgct------------------------------------------------------------------------------------------------gagcaagctgagcgt---------------------------------------------------------------------------tacgaagaaatggtggaa----------------ttcatggagaaagtcg---tttcc------------gct---------gcttct----------ga---aggc---gaagaactcactgttgaagaacgca------------------------accttctttctgttgcatacaaaaatgtaattggtgctcgccg----tgcttcttggag--------------gatcgtttcatcgatcgagcaaaa------------------agaagaaagtcgtggaaa-------tgaa----------------------------------------gat-------catgtttcaaccattagaggttacagatctaagattgaatctg--------aactttctaatatttgtgacggtattctcaaattgcttgattctaagcttgttcctg---ct---gcttcaaatgccgattcaaaggtgttt---------------------------------------------------------tatcttaagatgaaaggtgattactatcgttatttggctgagtttaagact--------------------------------------ggatctgagagaaaggaagc---------------------------------tgctgagaatactcttactgcttacaaa------------------------------------------------tc---------------tgcccaggatattgcaaatgctgactt-----------------------------------------------gcctccaacccatcccatccggcttggtcttgcactcaatttctcagtttt--------------------------------------------------------------------------------------------------------ttactatgagattctcaactctcc------------------------tgatcgtgcctgcaacctg------------------------------------------------gctaaacaagcctttgatgaa----------------------------gcgattgc------------------------------------cgagttggacaccctaggg--------------gaagattcctacaaa-----------------------------------------------gacagcac--------------------------------------------------------------------tttgatcatgcagcttctccgggataa-----------------------------------------cctgactttgtggacttctgacatg
>Amaranthus_hypochondriacus_016834_LAMBDA
agctgaaggatctcgggatgcccccccccacctagccaaattggcc------------------------------------------------------------------------------------------------gaacaagccgaaaga---------------------------------------------------------------------------tatgaggacccccccccg----------------ttcatggagaaggtag---cgaaa------------a------------ctgtt----------ga---tggt---gaggagcccccccccgaagagagga------------------------accttctttctgtagcttacaagaatgtgacccccccccggag----agcttcttggag--------------aattatctcttccattgaacaaaa------------------ccccccccctcgtggaaa-------cgac----------------------------------------gat-------catgtagctaatattaaacagtaccccccccccattgagactg--------aactaagcaagatttgtgatggaatattgacccccccccactcacatcttgtcccat---ca---gcaaccgctgctgagtcgaaccccccc---------------------------------------------------------cctttgaagatgaagggtgattaccataggtatttggccgaaccccccccc--------------------------------------ggaacagagagatcggaagc---------------------------------tggtgagcataccttgttggcttacaag------------------------------------------------tc---------------tgctcaggatgttcccccccccgaatt-----------------------------------------------agctcctactcacccaataaggttggggcttgctcccccccccccagtgtt--------------------------------------------------------------------------------------------------------ctactacgagatcttgaattctcc------------------------tgatcgtgcccccccccct------------------------------------------------gctaagcaggcttttgacgaa----------------------------gccatttc------------------------------------ggagctggacacacttggt--------------gaggaatcatacaaa-----------------------------------------------gatagcac--------------------------------------------------------------------cttgattatgcagcttctccgtgataa-----------------------------------------tctgacattatggacttccgatact
>Amaranthus_hypochondriacus_018002_LAMBDA
gacaaccctaaccagagatcaatacctttacctagcaaaactcgct------------------------------------------------------------------------------------------------gaacaagccgaacgt---------------------------------------------------------------------------tacgaagaaatggttaaa----------------tacatggataatctcg---ttgtt---------------------------tca----------tc---ttcc---ggagaactttccgtcgaagaacgta------------------------acctactttcagttgcttacaaaaatgttatcggatctctacg----tgctgcgtggag--------------aattgtgtcgtcgattgagcagaa------------------ggaagagagtcgtaagaa-------tgag----------------------------------------gat-------catgttcctttggttaaatcttatcgttctaaagttgaatcgg--------aactttcatctgtttgtgcttctatttttaaattgctggactcgcatcttcttccgt---ct---gcttccgggacggaatctaaagtgttt---------------------------------------------------------tatttgaagatgaagggagattatcatcgttatttggctgagtttttggtt--------------------------------------ggtgatgagaggaaaagtgc---------------------------------tgctgaagaaactatgaccgcttataaa------------------------------------------------gc---------------tgctcaggatattgctcttcctgatct-----------------------------------------------tgctcccacacatcctatcagattgggcctggctctgaatttttctgtgtt--------------------------------------------------------------------------------------------------------ctactttgagatacttaattcagc------------------------tgaaaaagcctgtagcttg------------------------------------------------gcaaaacaggcctttgaggaa----------------------------gcaatagc------------------------------------tgagctggatacgctgggt--------------gaagagtcctacaaa-----------------------------------------------gacagcac--------------------------------------------------------------------cctcataatgcaactcttgcgggacaa-----------------------------------------tctcactctttggacatcagatatg
>Amaranthus_hypochondriacus_019250
ggcatcaacagcaagagacgagaatgtttacatggcgaaactcgcc------------------------------------------------------------------------------------------------gaacaagccgaacgt---------------------------------------------------------------------------tacgaagaaatggttgaa----------------ttcatggagaaagtcg---tttcc------------gct---------gcttct----------ga---aggc---gaagaactcactgttgaagagcgta------------------------accttctttccgttgcttacaaaaatgtaattggtgctcgtcg----tgcttcttggag--------------gatcgtttcttccatcgagcaaaa------------------ggaagaaagccgtggtaa-------tgaa----------------------------------------gat-------catgtttctaccatcagaggttacagatctaagattgaatctg--------aactttccaacatttgtgatggtatccttaagctccttgattccaaacttgtccctg---ct---gcttcaaatgctgattctaaggtcttt---------------------------------------------------------tatctcaagatgaaaggtgattattaccgttatttggctgagtttaagact--------------------------------------ggatctgagagaaaagaggc---------------------------------tgctgagaatactctcaccgcttacaaa------------------------------------------------gc---------------tgctcaggatattgcaaatgcggactt-----------------------------------------------gcctccaacacatcccatcaggcttggtcttgctctcaacttctccgtttt--------------------------------------------------------------------------------------------------------ctactatgagattcttaactctcc------------------------tgatcgtgcctgtaacctc------------------------------------------------gctaaacaggcctttgatgaa----------------------------gcaattgc------------------------------------tgagttggacacccttggg--------------gaagactcctacaaa-----------------------------------------------gacagcac--------------------------------------------------------------------tttgatcatgcagcttcttagggataa-----------------------------------------cctgactttatggacttctgacatg
>Amborella_trichopoda_00038_149_IOTA
gactgagaaagagagggaagtttatgtataccaggccaagcttgcg------------------------------------------------------------------------------------------------gagcaggcagagaga---------------------------------------------------------------------------tatgaggagatggtggaa----------------gccatgaaaggggtgg---caaaa----------------------------------------tt---ggat---gtggaattgacagttgaagagagga------------------------atttgctgtcagtggggtataagaatgttataggggctcggag----ggcgtcatggag--------------gatcatgtcttccattgagcaaaa------------------ggaggaggccaaaggaaa-------tgat----------------------------------------cag-------aatgtgaagaggataagggattataggcacaaggtagaagagg--------agctctctaatatatgcagcgacattcttactgttattgacgagcatctcgttcctt---ct---tcaaactctgcagaatccatggttttc---------------------------------------------------------tattataagatgaaaggggactattatcggtacttagcggagtttaaatca--------------------------------------ttaagtggaaggaaagaagc---------------------------------tgccgaccagtcactgaaggcataccag------------------------------------------------gc---------------tgccaccaatactgcctccacagactt-----------------------------------------------gcccccaactcacccaatcagacttggccttgcactgaacttctctgtctt--------------------------------------------------------------------------------------------------------ttactatgaaatactgaactctcc------------------------tgagagagcatgtcatctt------------------------------------------------gcaaagcaagcatttgatgaa----------------------------gccattgc------------------------------------tgagcttgatagcctcaat--------------gaggagtcctacaag-----------------------------------------------gacagcac--------------------------------------------------------------------tctcatcatgcagctccttcgtgacaa-----------------------------------------tcttactctttggacctctgatctt
>Amborella_trichopoda_00038_20_LAMBDA
tgccgagtcttctcgtgaggagaatgtgtacatggcaaagctcgcc------------------------------------------------------------------------------------------------gaacaggctgagcgt---------------------------------------------------------------------------tatgaggagatggttgaa----------------ttcatggaaaatgttg---cgaaa------------a------------cagta----------ga---tgtt---gaggagctcactgtcgaagagagga------------------------acctcctatctgttgcgtacaaaaatgtcataggagcacgtag----ggcctcatggag--------------aattatttcttcgatcgaacaaaa------------------ggaagagagtcgtggaaa-------tgag----------------------------------------gac-------catgttgccatcattaaggagtacaggggaaagattgaatctg--------agcttagcaagatctgtgatggcatattgcgtctcctcgattctcatctcattcctt---cc---tcgactgctgctgaatctaaggtgttt---------------------------------------------------------tatcttaagatgaagggggactatcacaggtatcttgctgagtttaagacg--------------------------------------ggggcagagaggaaggaggc---------------------------------agctgagagcactttggtggcttacaaa------------------------------------------------tc---------------tgctcaggatattgctcttgcagaact-----------------------------------------------cactcctacccatcctataagattgggccttgctcttaacttttcggtgtt--------------------------------------------------------------------------------------------------------ctactatgagattttgaattcacc------------------------ggatcgggcatgcaacttg------------------------------------------------gccaaacaggcttttgatgag----------------------------gccatctc------------------------------------agagctggacactttgggc--------------gaggagtcttacaaa-----------------------------------------------gacagcac--------------------------------------------------------------------ccttatcatgcagcttctcagggacaa-----------------------------------------cttgaccttgtggacctcagatttg
>Amborella_trichopoda_00110_99_IOTA
gacagagaaggagagagaaagccatgtttacatggccaagctcgcc------------------------------------------------------------------------------------------------gagcaggccgagcga---------------------------------------------------------------------------tatgatgaaatggtggaa----------------tcaatgaagaaagttg---cgaaa----------------------------------------tt---agat---ttggagttgacagtcgaggagagga------------------------accttctgtcagtgggttacaagaatgttattggtgctcgtcg----agcctcgtggcg--------------catcatgtcttctatagagcagaa------------------agaggagaccaagggtaa-------tgag----------------------------------------cag-------aatgtcaaaaggatcaagtcttatcgccaaaaggttgaggaag--------aactatccaagatctgttatgatatcctcaccattattgatgaacacttgatcccct---ct---tccgcgtctggagaatcaactgttttc---------------------------------------------------------tattacaaaatgaagggtgattattaccgttatctagcagagtttaagaca--------------------------------------gaccacgataggaaagaagc---------------------------------agcggatcagtcattgagggcctatcag------------------------------------------------gc---------------tgcttccaacactgcaaacactgacct-----------------------------------------------tgcatcgacccatcctattcggcttggcctggcactcaacttttctgtttt--------------------------------------------------------------------------------------------------------ctactacgaaattatgaattctcc------------------------tgagagggcctgtcatttg------------------------------------------------gccaagcaagcattcgacgag----------------------------gccattgc------------------------------------agagctagacactcttagt--------------gaagaatcatacaag-----------------------------------------------gacagcac--------------------------------------------------------------------tttgatcatgcagttgctcagggataa-----------------------------------------cctcactctctggacttctgacctt
>Amborella_trichopoda_00135_27_LAMBDA
tgaacaccttaccagagagcagtacgtctacctggccaagcttgca------------------------------------------------------------------------------------------------gagcaggctgagaga---------------------------------------------------------------------------tacgaagaaatggtaaac----------------ttcatggaacaggtgg---tgaag------------------------gcggct----------tc---ctct---gacgagctcactgttgaggagcgaa------------------------accttctctctgttgcttacaagaatgtaatcggcgctcggag----ggcctcgtggcg--------------catagtttcgtcgattgagcagaa------------------agaagagagcagaaagaa-------tgag----------------------------------------gag-------cacgttgctgtggttaagaattacagggccaaggtcgaggcgg--------agctctctactgtttgtgctgggatcctgaagcttcttgattcccatctgatcccat---ct---gctcattccagtgagtctaaggtcttt---------------------------------------------------------tacctcaagatgaaaggtgattatcacaggtatcttgctgaatttaagatt--------------------------------------ggggccgaaagaaaagaagc---------------------------------cgctgaggataccatgcttgcctacaag------------------------------------------------gc---------------tgctcaggatattgcggttgctgatct-----------------------------------------------gccacctacccatcccatacgactcggtctggcgctcaatttttcagtgtt--------------------------------------------------------------------------------------------------------ctactatgaaattttgaactcttc------------------------agagaaagcttgcagcatg------------------------------------------------gctaaacaggcattcgaggaa----------------------------gccatagc------------------------------------agagctcgacacattgggc--------------gaggagtcatacaag-----------------------------------------------gacagcac--------------------------------------------------------------------tctcatcatgcagctccttagggacaa-----------------------------------------tcttacactctggacatctgacgct
>Ananas_comosus_001056_GRF7
tgtcgaaccatcacgcgaggagaacgtgtacatggccaagctggcc------------------------------------------------------------------------------------------------gagcaggccgagcgg---------------------------------------------------------------------------tacgaggagatggtagag----------------ttcatggagaaggtgg---cgaag------------a------------cagtg----------ga---cgtg---gaggagctcactgtggaggagcgaa------------------------accttctttctgtggcctacaagaatgtgatcggggcccgccg----cgcctcgtggcg--------------catcatctcctccatcgagcagaa------------------ggaggagagccgcgggaa-------tgag----------------------------------------aac-------catgtttctctgatcaaggattaccgcagcagggttgaggccg--------agctcaccaagatctgtggcggcatcttggcgctgctcgactcccaccttgtgcctg---ca---tccagtaccgccgaatccaaggttttc---------------------------------------------------------tacctcaagatgaaaggcgattaccacaggtaccttgcggagtttaagact--------------------------------------ggagctgagaggaaggaagc---------------------------------tgctgaaaacacaatgtcggcatacaag------------------------------------------------gc---------------tgcgcaggacattgctctggctgaact-----------------------------------------------ggccccaactcaccccatcaggctgggactggcacttaatttctcagtatt--------------------------------------------------------------------------------------------------------ttattatgagattctgaattcgcc------------------------agatcgcgcttgtaccctt------------------------------------------------gcaaaacaggctttcgatgag----------------------------gctatctc------------------------------------agagttggattccttgggc--------------gaggaatcatacaag-----------------------------------------------gatagcac--------------------------------------------------------------------gttgattatgcaacttctgcgtgataa-----------------------------------------tttgaccctatggacctctgatatt
>Ananas_comosus_001240_GRF2
ggcggcggcgagcagggaggagaacgtgtacctggcgaagctggcg------------------------------------------------------------------------------------------------gagcaagcggagcgg---------------------------------------------------------------------------tacgaggagatggtggag----------------ttcatggagaaggtgg---cggcg------------gcg---------aagggc----------ga---cgcg---gaggagctcacggcggaggagcgca------------------------acctcctctccgtggcctacaagaacgtcatcggcgcgcggcg----ggcctcgtggcg--------------catcgtctcctccatcgaggccaa------------------ggaggaggggcgcggcaa-------cccc----------------------------------------gac-------cacgccgccgcgatccgcgcctaccgctgccgcgtcgaggccg--------agctcgcctccatctgcggcggcatcctcgccctcctcgactcccgcctcgtcccct---cc---gccgcctccgccgactccaaggtcttc---------------------------------------------------------tacctcaagatgaagggcgactaccaccgctacctcgccgagttcaagacc--------------------------------------ggccccgagcgcaaggacgc---------------------------------cgccgagaacaccctcgccgcgtacaag------------------------------------------------gc---------------cgcgcaggacatagcgtcggcggagtt-----------------------------------------------ggcgccgacgcacccgatccggctggggctggcgcttaatttctcggtgtt--------------------------------------------------------------------------------------------------------ttactacgagatcctcaattcgcc------------------------ggacaaagcttgctctctc------------------------------------------------gcaaagcaggctttcgacgaa----------------------------gcgattgc------------------------------------cgagctagattctcttgga--------------gaggagtcatacaag-----------------------------------------------gatagcac--------------------------------------------------------------------cctaataatgcagcttcttcgcgacaa-----------------------------------------cctcaccttgtggacttcggatatg
>Ananas_comosus_001268_GRF8
agagcccttctcccgcgacaattgcgtgtacctagcgaagctcgcg------------------------------------------------------------------------------------------------gagcaagccgagcgc---------------------------------------------------------------------------tacgaggagatggccggg----------------tacatggagacgctcg---cgcgc------------gcg---------accccg----------tc---cctg---ggcgagttcacggcggaggagcgca------------------------acctcttctccgtggcctacaagaacctcgtgggcgcgcgccg----cgccgcgtggcg--------------catcgtctcctccgtcgagcagaa------------------ggagcaggggcgccgcga-------ggag----------------------------------------gag-------cgcgccgcgctcgcgaggtcgtaccgggcgcggatcgaggccg--------agctcgccgcagtgtgcgcccgcatcctcgccctcctcgattcccacctcgtcccct---cc---gccgcgtcgagcgagtccaaggtcttc---------------------------------------------------------tacctcaagatgaagggcgactaccaccgctacctcgccgagttcaaggcc--------------------------------------ggggccgagcgcaaggaggc---------------------------------cgccgagaacaccctcgccgcgtataag------------------------------------------------gc---------------ggccgaggaagttgctcttgttgatct-----------------------------------------------tccaccaactaatcctataaggctaggattggcgcttaatttctcagtgtt--------------------------------------------------------------------------------------------------------ttactacgagatcgtgaattcctc------------------------agagaaagcctgtgccatg------------------------------------------------gcaaagcaggcattcgatgat----------------------------gccattgc------------------------------------tgagatagacacacttggt--------------gaagactcttacaag-----------------------------------------------gacagcac--------------------------------------------------------------------actcatcatgcagcttctccgtgataa-----------------------------------------tctcactctttggacttctgatgca
>Ananas_comosus_002770_GRF2
gccggcgacgacccgggaggcgagcgtgtacatggcgaagctcgcg------------------------------------------------------------------------------------------------gagcaagcggagcgc---------------------------------------------------------------------------tacgaggagatggtggag----------------ttcatggagaaggtgg---cgacg------------gcg---------tcggcg----------ga---gggg---gaggagctcaccgtggaggagcgga------------------------acctgctctccgtcgcctacaagaacgtcatcggcgcgcgccg----cgcctcgtggcg--------------catcgtctcctccatcgagcagaa------------------ggaggagggccgcggcaa-------ccag----------------------------------------gac-------cacgtcgccgccatccacgcctaccgcgcccggatcgaggccg--------agctcaccaacatctgcggcggcatcctccgcctcctcgaagcgcgcctcgtcccct---cc---gccgccaccgccgactccaaggtcttc---------------------------------------------------------tacctcaagatgaagggcgactaccaccgctacctcgccgagttcaaggcc--------------------------------------ggggccgagcgcaaggaggc---------------------------------cgccgagaacaccctcgccgcctacaag------------------------------------------------gc---------------cgcccaggatattgctctgacggagtt-----------------------------------------------ggcgccgacgcatccgattcgcctagggctggctctgaacttctcggtgtt--------------------------------------------------------------------------------------------------------ctactatgagattttgaattcgcc------------------------ggacaaggcctgcactctt------------------------------------------------gcaaagcaggcttttgatgag----------------------------gcaattgc------------------------------------agagctggactctctgggg--------------gaggaatcatacaag-----------------------------------------------gatagcac--------------------------------------------------------------------tttaattatgcagctacttcgcgacaa-----------------------------------------ccttactctctggacttctgatatg
>Ananas_comosus_003002_GRF7
-------atgtctcgggaggagaatgtctacatggccaagctggca------------------------------------------------------------------------------------------------gagcaggccgagcgg---------------------------------------------------------------------------tacgaggaaatggtagag----------------ttcatggagaaggtgg---ccaag------------t------------ctgcc----------ga---cact---gaagaactcactgtagaggagcgca------------------------acctcctctctgttgcctacaagaacgtgatcggggcccgccg----cgcctcgtggcg--------------cataatctcctccattgagcaaaa------------------ggaggagagccgcgggaa-------tgag----------------------------------------gac-------cacgttgcccttatcaaggagtaccgcggcaagatcgaggccg--------agctcagcaagatctgtgatggcatcttgaagctgcttgattctcatcttgtaccgt---cc---gcgaccaccgcagagtctaaagtgttt---------------------------------------------------------tatctgaagatgaagggtgattatcacaggtatcttgcggagttcaagact--------------------------------------ggagctgaaaggaaggaagc---------------------------------tgctgagagcacacttctggcctacaag------------------------------------------------tc---------------tgctcaggatattgctttggctgaact-----------------------------------------------ggcccctactcatccgatcaggctcggcctggcactcaacttctccgtgtt--------------------------------------------------------------------------------------------------------ctattatgagatcctgaactcgcc------------------------agatcgtgcttgcaatctt------------------------------------------------gcaaaacaggcttttgatgag----------------------------gcaatctc------------------------------------ggagttggacactttgggc--------------gaggaatcgtacaag-----------------------------------------------gatagcac--------------------------------------------------------------------attgattatgcaactcctacgagataa-----------------------------------------cttgaccttatggacctctgatatc
>Ananas_comosus_010027_GRF9
---------gacgcgggagagcttcgtctacatcgccaagctcgcg------------------------------------------------------------------------------------------------gagcaagccgagcgc---------------------------------------------------------------------------tatgaggagatggtggac----------------gcgatgaagagcgtgg---cgaag----------------------------------------ct---cgac---gtggagctcacggtggaggagagga------------------------acctgctctcggtcgggtacaagaacgtggtcggggcgcggag----ggcgtcgtggag--------------gatcctctccttgaccgagcaaac------------------agaggaggcgaaggggaa-------cgag----------------------------------------cag-------cacgtgaggaagatcaaggagtaccggcagaaggtggagtcgg--------agctctccaacatctgtgacgacatcatgacggtgatcgacgagcacctcatcccct---cg---tcgacggcagtggagtcctccgtgttc---------------------------------------------------------tactacaagatgaagggcgattactatcgctacatggcggagtttaagact--------------------------------------gggactgagaggaaagaggc---------------------------------tgcagagcaatctcttaaagcatatgag------------------------------------------------ac---------------tgcttccagcatggcagaggcagatct-----------------------------------------------ctctcccacacacccaatcagattgggtttggctttgaatttctctgtctt--------------------------------------------------------------------------------------------------------ctactatgagattatgaactcacc------------------------tgaaagggcttgccaccta------------------------------------------------gcaaagcaagcttttgatgaa----------------------------gccatatc------------------------------------cgagcttgatacactgagt--------------gaagaatcttacaaa-----------------------------------------------gatagcac--------------------------------------------------------------------attgatcatgcaacttttgagggataa-----------------------------------------cctcaccttgtggacctctgacatc
>Ananas_comosus_014738_GRF2
ggcggcggcgactagggatcagagcgtgtacatggcgaagctcgcg------------------------------------------------------------------------------------------------gagcaagcggagcgc---------------------------------------------------------------------------tacgaggagatggtggag----------------ttcatggagcaggtgg---cggcg------------g------------cggcggcggcg-gaggg---ggag---gcggagctcacggcggaggagcgca------------------------acctcctctccgtcgcgtacaagaacgtgatcggcgcccgccg----cgcgtcgtggcg--------------catcgtctcctccatcgagcaaaa------------------ggaggagggccgcggcaa-------ccgc----------------------------------------gcc-------aacgccgacgccatccgcgcctaccgcgcccgcatcgaggccg--------agctcgcctccatctgcggcggcatcctccgcctcctcgccgatcgcctcgtcccct---cc---gccgccgccgccgaatccaaggtcttc---------------------------------------------------------tacctcaagatgcagggcgactaccaccgctacctcgccgagttccagacc--------------------------------------ggctccgaccgcaaggacgc---------------------------------cgccgagcacaccctcgccgcctacaag------------------------------------------------gc---------------cgcccaggatattgcttccacggagct-----------------------------------------------gccgccgacgcatccgatccggctggggttgtccctcaacttttcggtgtt--------------------------------------------------------------------------------------------------------ctactatgagatcttaaattcccc------------------------ggatagggcttgcactctc------------------------------------------------gcaaagcagtctttcgacgat----------------------------gcaatcgc------------------------------------agaattggacactctcggt--------------gaggagtcgtacaag-----------------------------------------------gatagcac--------------------------------------------------------------------tctaattatgcagcttctccgcgacaa-----------------------------------------tctcaccctgtggacctcagacatg
>Ananas_comosus_GRF10
----atggcgtcgcgcgagagattagtctacatcgccaagctcgcg------------------------------------------------------------------------------------------------gagaaatccgggcgc---------------------------------------------------------------------------cacgacgatgtggtcgag----------------gcgatgaagaatgtgg---tgaag----------------------------------------ct---cagc---ccggagctcacggtggaggagagga------------------------acctgctctcccttggatacaagaacgcgctcggatcgcggag----agcgtcgtggag--------------gatcctctccttgaccgagcaaac------------------agaggaggcgaaggggaa-------cgag----------------------------------------cag-------caagtgaaaaggatcagagattttaggcagagagtggaatcag--------atatctccaggctctgtaatgatgctttgactatagtagatgagcatattctcccat---ct---tcttcgggcgcggagtcctcagtgttc---------------------------------------------------------tatcacaaattgaagggagattactatcgctacttggcggagttcaaaatt--------------------------------------ggggacgagaggagagaggc---------------------------------tgcttctcagtctcttcaagcttatcag------------------------------------------------ac---------------tgctactactacagcagaggaagatct-----------------------------------------------ccttcccgcagacccaattcgaatggggctggcactaaacttctctgtttt--------------------------------------------------------------------------------------------------------ccattatgagattatgaagtcacc------------------------agaaagggcccgccttctt------------------------------------------------gccaagcatacatttgaccaa----------------------------ggtttttc------------------------------------tgggcttgaaactctaaat--------------aaggaatctaacagt-----------------------------------------------gatagcaa--------------------------------------------------------------------attgatcttgcaacttttgagggataa-----------------------------------------ttatgagttgtggacctctgaacac
>Ananas_comosus_GRF7
agccgaatcatcccgtgaggagaacgtgtacatggccaagctggcc------------------------------------------------------------------------------------------------gagcaagccgagcgg---------------------------------------------------------------------------tacgaggagatggtggag----------------ttcatggagaaggtgg---tgaag------------g------------cagtt----------ga---tgca---gaggagctgaccgtggaggagcgca------------------------acctcctctctgtggcctacaagaatgtgattggggcccgccg----tgcctcatggcg--------------cattatctcctccatcgagcagaa------------------ggaggagagccgtggcaa-------cgag----------------------------------------gat-------catgtcagcatgatcaaagaataccgaggtaagattgaggctg--------agctcagcaagatctgtgatggtatccttaagctgctcgactcccacctcgtgcctt---ct---gccactgccccagagtccaaggtgttc---------------------------------------------------------tatctcaagatgaagggtgattaccacaggtaccttgcggagttcaagact--------------------------------------ggtgccgagaggaaagaagc---------------------------------agctgagagcactcttttggcatacaag------------------------------------------------tc---------------tgctcaggatattgcgctggctgaatt-----------------------------------------------ggctccaactcacccgataaggcttgggcttgcacttaacttctcagtatt--------------------------------------------------------------------------------------------------------ctattatgagatactgaactcccc------------------------tgatcgtgcatgcaatctt------------------------------------------------gctaaacaggcgttcgacgag----------------------------gctatctc------------------------------------cgagctcgacaccttgggc--------------gaagaatcgtacaaa-----------------------------------------------gacagcac--------------------------------------------------------------------actgatcatgcagcttcttcgggacaa-----------------------------------------cttaactctgtggacttctgacatc
>Aquilegia_coerulea_1G228000
tttccctaaagaacgtgaaacctttgtttacgttgctaagcttgct------------------------------------------------------------------------------------------------gaacaagctgaacgt---------------------------------------------------------------------------tatgatgaaatggtggaa----------------tcaatgaagaatgttg---cgaaa----------------------------------------ct---tgat---gttgaattaactgttgaagaacgaa------------------------atctgctttctgttggttataagaatgtggttggagcaagaag----agcttcgtggag--------------gattttgtcttcaattgaacagaa------------------agaagaagggaaaggaaa-------tgat----------------------------------------cag-------aatgcgaaaaggattaaggagtataggcataaggttgaatcag--------aactttctagtatctgtaatgatattatgactgtgattgatgaacatctcattcctg---ct---tctactgctggtgaatctaatgtgttt---------------------------------------------------------tactacaaaatgaaaggtgattatttccgttatttggcagagttcaagact--------------------------------------agtaatgacaggaaagaggc---------------------------------tgctgatcagtcgctaaaggcttatgag------------------------------------------------tt---------------ggcctccagtgctgctgaagctgattt-----------------------------------------------atcacctacacacccaattcgattgggtttggcattgaatttctcagtctt--------------------------------------------------------------------------------------------------------ttattatgagattatgaactcgcc------------------------tgaaagggcatgccatctt------------------------------------------------gcaaaacaggcttttgatgag----------------------------gctatttc------------------------------------tgagctggataccctgagt--------------gaagaatcgtataag-----------------------------------------------gatagcac--------------------------------------------------------------------tttaatcatgcaactcctgagggacaa-----------------------------------------cctcacattgtggacttctgacatc
>Aquilegia_coerulea_3G044300_epsilon
aactgaatcatcgcgtgaagaaaatgtttacttggcaaaactagct------------------------------------------------------------------------------------------------gaacaagctgaacga---------------------------------------------------------------------------tatgaagagatggtagaa----------------tttatggaaaatgtag---cgaaa------------a------------ctgta----------ga---tgta---gaagaattgactgtcgaggaaagaa------------------------atctgctttctgttgcttataagaatgttattggagcaagaag----agcatcatggag--------------gattatttcttcaattgaacaaaa------------------agaagaaaatcgtggaaa-------tgaa----------------------------------------gag-------catgttgttgttattaaggagtataggggaaagattgagactg--------agcttagtaagatttgtgatgggattttaaatcttcttgattcacatcttgttcctt---ct---gctactgcggctgagtcaaaggtgttt---------------------------------------------------------tatttaaagatgaagggtgattaccataggtatttggccgagttcaagaca--------------------------------------ggtgcagatagaaaggaagc---------------------------------tgctgagagtacattgttggcttataag------------------------------------------------tc---------------tgctcaggatattgctgtagcagagct-----------------------------------------------acctcctactcatccaataagattgggacttgcacttaacttttccgtgtt--------------------------------------------------------------------------------------------------------ctattacgaaatattgaattcacc------------------------agaccgtgcttgcagtttg------------------------------------------------gcaaagcaggcttttgatgaa----------------------------gctatttc------------------------------------agagctggatacattggga--------------gaggagtcctacaaa-----------------------------------------------gacagtac--------------------------------------------------------------------attgattatgcaacttttgcgtgacaa-----------------------------------------tctgacattgtggacctctgatatt
>Aquilegia_coerulea_3G064800_IOTA
-atggagaaggagagagaaaatcatgtttatttggcaaagcttgct------------------------------------------------------------------------------------------------gaacaagctgaacgt---------------------------------------------------------------------------tatgatgaaatggtggaa----------------agtatgaagaaagttg---caaca----------------------------------------ct---tgat---cttgagcttacggtggaggaaagaa------------------------acctcctctctgttggttacaagaatgtcattggtgctcgtcg----agcttcatggcg--------------cattatgtcatcaattgagcagaa------------------ggaagagtcaaagggaaa-------tgac----------------------------------------cag-------aatgtgaaaatgattaagaattatagacagaaagtggaagaag--------aactctccaagatttgtaatgatatcttgaccatcatcgataagcatctgatcccct---ct---tcgacgactggtgaatcaactgtcttt---------------------------------------------------------taccacaaaatgaaaggtgactattaccgatatcttgctgagttcaagact--------------------------------------gaccaagagaggaaagatgc---------------------------------tgctgatcagtcattggagagctaccaa------------------------------------------------gc---------------tgcttcaaatatcgcaaatacagatct-----------------------------------------------cccctcaacccatccaattcgccttggtctagctctcaatttctctgtctt--------------------------------------------------------------------------------------------------------ctactatgagatactgaattcccc------------------------tgagagggcatgccatttg------------------------------------------------gctaaacaagcctttgatgag----------------------------gcaattgc------------------------------------ggagctggacaccttaagt--------------gaagattcatacaag-----------------------------------------------gacagcac--------------------------------------------------------------------cctgatcatgcagttgttgagggacaa-----------------------------------------ccttacgctttggacctctgactta
>Aquilegia_coerulea_3G364200_IOTA
gacggagaaggaaagaggaagtcttgtttacaacgccaagcttgct------------------------------------------------------------------------------------------------gaacaagctgaacgt---------------------------------------------------------------------------tatgacgagatggtggag----------------tgtatgaagaaagttg---caaaa----------------------------------------ct---tgat---ctggagctgaccgtggaagagagaa------------------------acctcctctctgtaggttacaagaatgttattggtgctcgtcg----agcttcatggcg--------------catcatgtcttcaattgagcaaaa------------------ggaagattcgaaaggaaa-------tgaa----------------------------------------cag-------aatgtgaaaatgattaagaattaccgcaataaggtggaggagg--------agctatccaagatttgcaatgacattttgaccattatagatgagcacttgatccctt---cc---tccaccacaggagaatcaactgttttc---------------------------------------------------------tactataaaatgaagggtgactacttccgctatcttgctgagtttaagatt--------------------------------------gacgaagaaaagaaggatgc---------------------------------tgcggatcagtcattgaagggataccag------------------------------------------------gc---------------tgcttccaacacagcaagttctgatct-----------------------------------------------ttctccaacccaccccattcgtttgggtctcgccctgaatttttctgtctt--------------------------------------------------------------------------------------------------------ctactacgaaattctgaattcccc------------------------agaaagggcctgccatttg------------------------------------------------gctaagcaagcatttgatgag----------------------------gcgattgc------------------------------------agagctagataccctgagt--------------gaggaatcatacaag-----------------------------------------------gacagcac--------------------------------------------------------------------tctgatcatgcaattgctgagggacaa-----------------------------------------ccttactctgtggacctctgacctt
>Aquilegia_coerulea_5G162500_LAMBDA
cgaaaccctaaccagagaacaatatgtctatctagctaagcttgct------------------------------------------------------------------------------------------------gaacaagcagaaaga---------------------------------------------------------------------------tatgaagagatggtttca----------------ttcatggaaaagcttg---tagtt------------gga---------tcttca----------tc---agta---gatgaactaactgtagaagaaagaa------------------------atcttctttctgttgcttataagaacgtaattggatctcttcg----tgctgcttggcg--------------tattgtttcatcaattgaacaaaa------------------agaagaaggtcgaaagaa-------tgaa----------------------------------------gaa-------catgtttcacttgttaaagtttatagatctaaagttgaatctg--------aacttacagatgtttgtgctggaattttgaaattaatggataatcatttaattccat---ct---gcaacaactagtgaatctaaagtgttt---------------------------------------------------------tatttgaagatgaaaggtgattatcatcgttatcttgctgaatttaaatct--------------------------------------ggtgttgaaagaaaagaagc---------------------------------tgctgaagaaactatgcttgcttacaaa------------------------------------------------gc---------------tgctcaggatgttgctattgcggatct-----------------------------------------------tgctccaacacatcctattcgattgggtctagctcttaatttctctgtgtt--------------------------------------------------------------------------------------------------------ttactatgaaatactcaattcatc------------------------ggagaaagcttgtagtatg------------------------------------------------gccaaagaggcttttgaggaa----------------------------gccattgc------------------------------------cgagctggatacattaggt--------------gaagagtcatacaag-----------------------------------------------gacagcac--------------------------------------------------------------------tctcattatgcaactcctaagggacaa-----------------------------------------tctcactctttggacttctgatatg
>Aquilegia_coerulea_5G313500
-atggcaacagcacgtgaagagaatgtttacatggcgaaactagct------------------------------------------------------------------------------------------------gaacaagctgaacgt---------------------------------------------------------------------------tatgaagaaatggttgaa----------------ttcatggaaaaagtca---caaca------------a------------ccgtt----------ga---agct---gaagaacttactgttgaagaacgaa------------------------atcttctttctgttgcttataagaatgttattggtgctcgtcg----tgcatcttggcg--------------tattatttcttcgattgaacaaaa------------------agaagaaggtcgtggtaa-------tgaa----------------------------------------gat-------catgtttctatcattcgtgattatagatctaagattgagactg--------aactttcttcgatctgtgatggtattcttcgtcttcttgatactagactcattcctt---cg---gcttcttctggtgattccaaggtcttt---------------------------------------------------------tatctcaaaatgaaaggtgattatcatcgttatcttgctgagtttaagact--------------------------------------ggtgctgaacgtaaagaggc---------------------------------tgctgaaagtactctttctgcttataaa------------------------------------------------tc---------------tgctcaggatattgcaaccgcagaact-----------------------------------------------tgctccaacacatccaattaggctaggattggctctgaatttctctgtgtt--------------------------------------------------------------------------------------------------------ttattatgagatcctgaattcgcc------------------------tgaccgagcttgcaatctt------------------------------------------------gcaaaacaggcatttgatgaa----------------------------gcaattgc------------------------------------agaactggataccctaggc--------------gaggagtcatacaag-----------------------------------------------gacagcac--------------------------------------------------------------------attgataatgcagcttctacgagataa-----------------------------------------cctcactttgtggacctcagacatg
>Aquilegia_coerulea_6G078300
-atggcgacagcacgtgaagaaaacgtgtacatggcaaagcttgct------------------------------------------------------------------------------------------------gaacaagctgaacga---------------------------------------------------------------------------tatgaagaaatggttgaa----------------tttatggaaaaagtaa---cagca------------t------------ctgtt----------ga---agct---gaagaactaactgttgaagaacgaa------------------------atcttctttctgttgcttataagaatgttattggtgctcgtcg----tgcttcatggag--------------aattatttcttcaattgaacagaa------------------agaagaaagtcgtggtaa-------tgaa----------------------------------------gat-------catgttgctgctattcgtgattatagatctaagattgaaactg--------aacttacttcgatctgtgatggtattcttcgtcttcttgatactagacttattccat---ct---gcttctgctggtgattctaaggtcttt---------------------------------------------------------tatttgaagatgaaaggtgattatcatcgttatcttgctgagtttaagact--------------------------------------ggtgctgaacgtaaagaggc---------------------------------tgctgaaagcactctttcggcttacaaa------------------------------------------------tc---------------ggctcaggatattgcaactgctgagtt-----------------------------------------------ggcaccaacacacccgatccggctaggactggctcttaatttctctgtgtt--------------------------------------------------------------------------------------------------------ttattatgagatcttgaattctcc------------------------cgatcgtgcttgtagtctt------------------------------------------------gcaaaacaggcatttgatgaa----------------------------gccattgc------------------------------------ggagttggacaccctggga--------------gaggaatcctacaag-----------------------------------------------gatagcac--------------------------------------------------------------------tttgataatgcagctccttcgtgataa-----------------------------------------cctcactttgtggacttctgacatg
>Aquilegia_coerulea_6G082900_IOTA
-atggagaaggagaaagagagacttgtttacatggctagacttgca------------------------------------------------------------------------------------------------gaacaagccgagaga---------------------------------------------------------------------------tatgatgagatggttgat----------------tcaatgaagaaggttg---ctagg----------------------------------------tt---ggat---gtggagctgactgtggaagagagga------------------------atttggtgtccgttgggtataagaatgtaattggagcaagacg----ggcatcatggag--------------aatattgtcttcaattgagcaaaa------------------ggaagaggcaaaggggaa-------tgac----------------------------------------caa-------aatgtgaggaggataagagattacaggcaaagggttgaagatg--------agctttcaaagatttgcaatgacatcttagttgttattgatgaacacctcgtaccat---ct---tcttctacaggagaatccacagttttc---------------------------------------------------------tactacaaaatgaagggggattatctccgatatttggcagaattcaagtca--------------------------------------ggaaatgagcgtaaagaagt---------------------------------ggcagatcagtcacttaaggcgtatgag------------------------------------------------gc---------------tgctacaagtactgcttcaacagatct-----------------------------------------------gctaccaactcatccaatcagacttggcttggctctgaacttctctgtttt--------------------------------------------------------------------------------------------------------ttactatgagatattgaactcacc------------------------tgagagggcgtgtcacctt------------------------------------------------gccaaacaagcatttgacgag----------------------------gctatttc------------------------------------agaactcgatagcctcaat--------------gaagactcctacaag-----------------------------------------------gacagtac--------------------------------------------------------------------tctcattatgcaacttttaagggacaa-----------------------------------------ccttacattgtggacctcagatttg
>Aquilegia_coerulea_6G156100_LAMBDA
aggaaatctaagcagagaacaatatgtttacttagcaaaacttgct------------------------------------------------------------------------------------------------gaacaagcagagcga---------------------------------------------------------------------------tatgaagaaatggtgagt----------------tttatggaaaaacttg---ttgtt------------gga---------tcagca----------tc---tgtg---aatgaactatctgttgaagaaagaa------------------------atttactttctgttgcttataagaatgttattggatctcttcg----tgctgcttggcg--------------tattgtttcatcgattgaacagaa------------------agaagaaggaagaaagaa-------tgat----------------------------------------gaa-------catgtggttttggttaaggattatagatctaaagttgaatcgg--------aactcactaatgtttgtgctggtgttttgaagttgttagatgctcatttgattcctt---ct---gctactacaagtgaatctaaagtgttt---------------------------------------------------------tattataagatgaaaggggattatcatcgttatcttgctgagtttaaaact--------------------------------------ggtgctgaaaggaaagatgc---------------------------------tgctgaagatactatgctttcttacaag------------------------------------------------gc---------------tgctcaggatgttgcgcttgctgatct-----------------------------------------------ggctccaactcatcctattcgtttggggctagcactcaattactctgtgtt--------------------------------------------------------------------------------------------------------ctactatgagattctcaattcatc------------------------tgagaaggcgtgcagcatg------------------------------------------------gctaagcaggcatttgaggaa----------------------------gccatagc------------------------------------tgagcttgacactttgggg--------------gaagagtcctacaag-----------------------------------------------gacagcac--------------------------------------------------------------------tctcatcatgcaactcttgagggacaa-----------------------------------------cctcactctctggacttctgatatg
>Arabidopsis_halleri_0877s0002_epsilon
-atggagaatgagagggaaaagcaggtttacttggctaagctctct------------------------------------------------------------------------------------------------gagcaaaccgaaaga---------------------------------------------------------------------------tacgatgaaatggtggag----------------gcgatgaagaaagttg---ctcag----------------------------------------ct---tgat---gtggagctaactgtggaggagagaa------------------------atcttgtttctgtggggtacaagaatgtgattggtgcaaggag----agcttcatggag--------------aatactatcctccattgagcagaa------------------ggaagagtccaagggaaa-------tgag----------------------------------------gaa-------aatgtcaagaggcttaagacttatcgaaagagggttgaagatg--------agcttgccaaagtttgtaatgacatcttgtccgtcatcgataagcatctcattccat---cg---tctaacgctgtggagtcaactgtcttt---------------------------------------------------------ttctacaaaatgaaaggagattactatcgctatctggcagagttcagttct--------------------------------------ggtactgaacgcaaggaagc---------------------------------tgcagatcagtctcttgaagcatataag------------------------------------------------gc---------------tgctgttgctgctgcagagactggttt-----------------------------------------------ggcacccacacatccagttagacttggcttggcattgaacttttcagtttt--------------------------------------------------------------------------------------------------------ctactatgagatcttgaactctcc------------------------cgaaagcgcatgccaattg------------------------------------------------gctaagcaagcattcgatgat----------------------------gcaattgc------------------------------------tgaacttgacagcctcaac--------------gaggattcatacaag-----------------------------------------------gacagcac--------------------------------------------------------------------tcttattatgcagctacttagagacaa-----------------------------------------tctcaccttgtggacttcagacctc
>Arabidopsis_halleri_14574s0004_LAMBDA
gacgacgttaaacagagatcaatacgtgtacatggcgaagcttgct------------------------------------------------------------------------------------------------gaacaagctgagcgt---------------------------------------------------------------------------tacgaagagatggttcaa----------------ttcatggagcagctcg---taagt------------gga---------gctaca----------cc---ggcc---ggtgaactcacggttgaagagagga------------------------atcttctctccgtcgcgtataagaacgtgatcggatctcttcg----tgcggcatggag--------------aatcgtttcttcgattgagcaaaa------------------ggaagagagcaggaagaa-------cgaa----------------------------------------gaa-------cacgtgtcgcttgttaaggattacagatctaaagttgagagtg--------agctttcttcgatctgttctggaattctcaggttgcttgattcgcatctgattcctt---ca---gctactgctagtgagtctaaggttttt---------------------------------------------------------tacttgaagatgaaaggagattatcatcgttatttggctgagtttaaatct--------------------------------------ggtgatgagaggaaaacagc---------------------------------tgcggaagatactatgatcgcttacaaa------------------------------------------------gc---------------tgctcaggacgttgcggttgctgatct-----------------------------------------------agcaccaacacatccgatcaggctgggtctggctctcaatttctcagtgtt--------------------------------------------------------------------------------------------------------ttactacgagattctcaactcttc------------------------agagaaagcttgtagcatg------------------------------------------------gccaaacaggcttttgaagaa----------------------------gccattgc------------------------------------tgagctggacacattggga--------------gaggagtcatacaag-----------------------------------------------gacagtac--------------------------------------------------------------------tctcatcatgcagttgctgagggacaa-----------------------------------------tctaaccctttggacctccgatatg
>Arabidopsis_halleri_1854s0003_IOTA
atccgacaaagagagagagacttttgtctatatggctaagctctct------------------------------------------------------------------------------------------------gaacaagccgaacga---------------------------------------------------------------------------tacgacgagatggtggag----------------acgatgaagaaagtgg---caaag----------------------------------------gt---gaat---agtgagctgacggtggaagagagga------------------------atctgttgtcggttggttacaagaacgtgatcggagcaagacg----agcttcgtggag--------------gataatgtcgtcgatcgagcagaa------------------agaagagtccaaaggcaa-------tgaa----------------------------------------tca-------aacgtgaaacatatcaagggttatcgccaaaaggttgaagatg--------agctcgctaacatttgccaagacattctctccatcattgatcagcatctcatccctc---ac---gctacctcaggggaagccaccgtcttc---------------------------------------------------------tactacaagatgaaaggagattattaccgttacttggctgagtttaagacc--------------------------------------gagcaagagaggaaggaagc---------------------------------cgctgaacagtcgctcaaaggctatgag------------------------------------------------gc---------------tgcaacacaagctgcaagcactgagct-----------------------------------------------tccttcgacccatccgattcgtcttggccttgctcttaacttctctgtttt--------------------------------------------------------------------------------------------------------ttactatgagatcatgaactctcc------------------------tgaaagagcttgccatttg------------------------------------------------gcgaagcaagccttcgatgag----------------------------gcgattgc------------------------------------agagttagatactctaagt--------------gaggagtcatacaag-----------------------------------------------gacagcac--------------------------------------------------------------------tttgatcatgcagctcctgagagacaa-----------------------------------------cctcaccctctggacttctgatctt
>Arabidopsis_halleri_2504s0014
ttctggaaaagagcgtgacactttcgtctacctcgctaagctctct------------------------------------------------------------------------------------------------gagcaagctgagcgc---------------------------------------------------------------------------tatgaagaaatggtggaa----------------tcaatgaaaaatgttg---cgaaa----------------------------------------tt---gaat---gttgatctgacggtggaagagagga------------------------atttgctctctgtgggatacaagaacgtgattggttcaaggag----agcttcgtggag--------------gatcttctcgtcgatcgaacaaaa------------------ggaagcagtgaaagggaa-------tgat----------------------------------------gtt-------aatgtaaagaggatcaaagagtatatggagaaggttgagttgg--------agctttcaaacatatgcattgatataatgtctgtgttagatgagcatctgattccat---ca---gcttccgagggtgaatcaactgtcttc---------------------------------------------------------ttcaacaagatgaaaggtgactattaccgctatcttgcggagttcaaatca--------------------------------------gggaatgagaggaaagaggc---------------------------------tgctgatcagtctttgaaagcctatgag------------------------------------------------at---------------tgctactactgctgctgaggctaaact-----------------------------------------------ccctcctacacatcctatcagattgggtttggctttgaattactctgtctt--------------------------------------------------------------------------------------------------------ctactatgagatcatgaacgcacc------------------------tgaaagggcatgtcacctt------------------------------------------------gcgaagcaggcgttcgatgaa----------------------------gctatctc------------------------------------agagcttgacactctgaat--------------gaggaatcctacaaa-----------------------------------------------gacagcac--------------------------------------------------------------------cttaattatgcaactcctcagggacaa-----------------------------------------tctgaccttgtggacttctgacatc
>Arabidopsis_halleri_2597s0015_LAMBDA
ggcgacattaggcagagaccagtatgtgtacatggcgaagctcgcc------------------------------------------------------------------------------------------------gagcaggcggagcgt---------------------------------------------------------------------------tacgaagagatggttcag----------------ttcatggaacagctcg---ttaca------------ggc---------gctact----------cc---ggcg---gaagagctcaccgttgaagagagga------------------------atctcctctctgttgcttacaaaaacgtgatcggatctctacg----cgccgcctggag--------------gatcgtgtcttcgattgagcagaa------------------ggaagagagtcgtaagaa-------cgac----------------------------------------gag-------cacgtgtcgcttgtcaaggattacagatctaaagttgagactg--------agctttcttcagtttgctctggaatccttaagctccttgactctcatctgatcccat---ct---gctggagctagtgagtctaaggtcttt---------------------------------------------------------tacttgaagatgaaaggtgattatcatcgttacatggctgagtttaagtct--------------------------------------ggtgatgagaggaaaactgc---------------------------------tgctgaagataccatgctcgcttacaaa------------------------------------------------gc---------------agctcaggatatcgcagctgcggatat-----------------------------------------------ggcacctactcatccaataaggcttggtctggccctgaatttctcagtctt--------------------------------------------------------------------------------------------------------ctactatgagattctcaattcttc------------------------agacaaagcttgtaacatg------------------------------------------------gccaaacaggcttttgaagaa----------------------------gccatagc------------------------------------tgagcttgacacattggga--------------gaggaatcctacaaa-----------------------------------------------gacagcac--------------------------------------------------------------------tctcataatgcagttgctgagggacaa-----------------------------------------tttaaccctttggacctccgatatg
>Arabidopsis_halleri_4910s0003
agcttcctcagcaagagaagaattcgtatacatggcgaaactcgct------------------------------------------------------------------------------------------------gaacaagcagagcgt---------------------------------------------------------------------------tacgaagaaatggttgaa----------------ttcatggaaaaagtcg---caaaa------------g------------ctgtt----------ga---caaa---gacgaactcaccgtcgaagaacgta------------------------atctcctctccgtcgcttacaaaaacgtcatcggagctcgtcg----tgcttcatggag--------------aatcatctcatcgatcgaacaaaa------------------ggaagagtctcgtggtaa-------cgat----------------------------------------gac-------cacgtttcgttgatccgtgactacagaagcaaaatcgaaacgg--------agctttctgatatctgtgacggaatccttaagcttctcgatacgattctcgttcctg---ct---gctgcttctggagattcgaaggtgttt---------------------------------------------------------tacttgaagatgaaaggtgattatcatagatacttggctgagtttaaatct--------------------------------------ggtcaagagaggaaagatgc---------------------------------tgctgaacatacactcactgcttacaaa------------------------------------------------gc---------------tgctcaggatattgcaaattctgaatt-----------------------------------------------ggctccaacgcatccgattcgtcttggtttagcgttgaacttctctgtgtt--------------------------------------------------------------------------------------------------------ttactatgagattctcaattctcc------------------------agatcgtgcttgtaatctc------------------------------------------------gctaagcaggcgtttgatgaa----------------------------gcaattgc------------------------------------tgaattggatactcttggt--------------gaagagtcatacaag-----------------------------------------------gacagtac--------------------------------------------------------------------tttgattatgcagcttcttcgtgataa-----------------------------------------cctcactctctggacttctgatatg
>Arabidopsis_halleri_4949s0001
atcatcctcggcgagggaagagttcgtttacctcgcaaaactcgct------------------------------------------------------------------------------------------------gaacaagcagaacgt---------------------------------------------------------------------------tacgaagaaatggttgaa----------------ttcatggaaaaagttg---ctgaa------------g------------ccgtc----------ga---caaa---gacgaactcaccgtcgaagaacgta------------------------atctcctctccgtcgcttacaaaaacgtcatcggcgctcgtcg----tgcttcctggag--------------aatcatctcttccattgaacaaaa------------------ggaagagagtcgtggtaa-------cgat----------------------------------------gac-------catgtaaccacgatccgtgattacagaagcaagatcgaatctg--------agttatcgaaaatctgtgatggtattcttaagcttcttgatactagacttgttccag---ct---tctgctaatggagattctaaggttttt---------------------------------------------------------taccttaagatgaagggagattatcataggtatttggctgagtttaagact--------------------------------------ggtcaagagaggaaagatgc---------------------------------tgctgaacatactctcaccgcttacaaa------------------------------------------------gc---------------tgctcaggatattgctaattctgaatt-----------------------------------------------ggctccaacgcatccgattcgtcttggtttggcgttgaatttctctgtgtt--------------------------------------------------------------------------------------------------------ttactatgagattctcaattctcc------------------------tgaccgtgcttgtaatctc------------------------------------------------gctaagcaggcgtttgatgaa----------------------------gccattgc------------------------------------tgagttggatactcttgga--------------gaggagtcatacaag-----------------------------------------------gacagtac--------------------------------------------------------------------cttgatcatgcagcttcttcgtgacaa-----------------------------------------tcttactctctggacttctgacatg
>Arabidopsis_halleri_5541s0003_epsilon
-atggagaaggagagagagaatcaagtgtacttggccaaactcaac------------------------------------------------------------------------------------------------gagcaagctgagaga---------------------------------------------------------------------------tacgatgagatggttgaa----------------gcaatgaagaaagttg---cagct----------------------------------------ct---tgat---gtggagctgacaattgaagagagga------------------------atcttttatctgttggttacaaaaatgtgattggtgctaggag----agcttcgtggag--------------gatcctttcttcgattgagcagaa------------------agaagaatcgcggggaaa-------tgaa----------------------------------------caa-------aatgcaaagaggattaaggattacaggataaaggttgaagaag--------aactctccaagatctgttacgatattttggctgtcatcgataagcatcttgttccat---gc---gcaacttccggagaatccacggtcttc---------------------------------------------------------tactacaagatgaaaggagattatttcagatacttggctgaatttaagtcc--------------------------------------ggtgctgatcgcgaagaagc---------------------------------tgcggaccaatcactcaaggcgtatgaa------------------------------------------------gc---------------tgcaacgacttcagctagctcggaatt-----------------------------------------------atctacaacacatccaataagactcggcttggctctcaacttttctgtctt--------------------------------------------------------------------------------------------------------ctactacgagatcttgaattcacc------------------------agaacgagcatgtcatttg------------------------------------------------gcaaagcgagcgtttgatgag----------------------------gcaatcgc------------------------------------tgagcttgacagtcttaac--------------gaagattcatacaag-----------------------------------------------gacagcac--------------------------------------------------------------------acttatcatgcaacttctcagagataa-----------------------------------------cctcactttatggacctctgatct-
>Arabidopsis_halleri_8674s0017_LAMBDA
ttctgattcgtcccgggaagagaatgtgtacttggccaagttagcc------------------------------------------------------------------------------------------------gagcaggctgagcgt---------------------------------------------------------------------------tacgaggaaatggttgag----------------ttcatggagaaagttg---ctaag------------a------------ccgtg----------ga---cact---gaggaacttactgttgaagagagga------------------------atctcttgtctgttgcgtataagaacgtgattggtgctaggag----ggcttcttggag--------------gattatctcttccattgagcagaa------------------ggaagatagcaggggtaa-------cagt----------------------------------------gat-------cacgtttcgattatcaaggattacagaggcaagattgaaactg--------agctcagcaagatttgcgatggcattttgaaccttctcgaggctcatctcattcctg---ct---gcttccttggctgagtccaaagttttt---------------------------------------------------------tacctcaagatgaagggagattaccatcggtaccttgctgaattcaagact--------------------------------------ggtgctgagaggaaagaagc---------------------------------tgctgagagtactcttgtggcctacaag------------------------------------------------tc---------------tgctcaggatattgctcttgctgactt-----------------------------------------------ggctcccactcacccgatcagactggggcttgctcttaacttctctgtttt--------------------------------------------------------------------------------------------------------ctactatgagattctcaactcatc------------------------tgatcgtgcatgtagtctc------------------------------------------------gcaaagcaggcttttgatgag----------------------------gcaatctc------------------------------------tgagctagatacattggga--------------gaggaatcatacaag-----------------------------------------------gacagtac--------------------------------------------------------------------attgatcatgcagcttctccgtgataa-----------------------------------------tctcaccctctggacttctgacctc
>Arabidopsis_lyrata_AL1G35750_epsilon
-atggagaatgagagggaaaagcaggtttacttggctaagctctca------------------------------------------------------------------------------------------------gagcaaaccgaaaga---------------------------------------------------------------------------tacgatgaaatggttgag----------------gcgatgaagaaagttg---ctcag----------------------------------------ct---tgat---gtggagctaactgtggaggagagaa------------------------atcttgtatctgtggggtacaagaatgtgattggtgcaaggag----agcttcatggag--------------aatactatcctccattgagcagaa------------------ggaagagtccaagggaaa-------tgag----------------------------------------gaa-------aatgttaagaggcttaagacttatcgaaagagggttgaagatg--------agcttgccaaagtttgtaatgacatcttgtccgtcatcgataagcatctcattccat---ca---tctaacgctgtggagtctactgtcttt---------------------------------------------------------ttctacaaaatgaaaggagattactatcgctatctggcagagttcagttct--------------------------------------ggtactgaacgcaaggaagc---------------------------------tgcagatcagtctcttgaagcatataag------------------------------------------------gc---------------tgctgttgctgctgcagagactggttt-----------------------------------------------ggcacccacacatccagttagacttggcttggcattgaacttttcagtttt--------------------------------------------------------------------------------------------------------ctactatgagatcttgaactctcc------------------------cgaaagcgcatgccaattg------------------------------------------------gctaagcaagcattcgatgat----------------------------gcaattgc------------------------------------tgaacttgacagcctcaac--------------gaggaatcatacaag-----------------------------------------------gacagcac--------------------------------------------------------------------tcttattatgcagctacttagagacaa-----------------------------------------tctcaccttgtggacttcagacctc
>Arabidopsis_lyrata_AL1G39260_IOTA
atccgacaaagagagagagacttttgtctatatggctaagctctcc------------------------------------------------------------------------------------------------gaacaagccgaacga---------------------------------------------------------------------------tacgacgagatggtggag----------------acgatgaagaaagtgg---cgaag----------------------------------------gt---gaat---agcgagctgacggtggaagagagga------------------------atctgttgtcagttggttacaagaacgtaatcggagcaagaag----agcttcgtggag--------------gataatgtcatcgatcgagcagaa------------------agaagagtccaaaggcaa-------tgaa----------------------------------------tca-------aatgtgaaacatatcaagggttatcgccaaaaggttgaagatg--------agctcgctaacatttgccaagacattctctccatcattgatcagcatctcatccctc---ac---gctacctcaggggaagctaccgtcttc---------------------------------------------------------tactacaagatgaaaggagattattaccgttacttggctgagtttaagacc--------------------------------------gagcaagagaggaaggaagc---------------------------------tgctgaacagtcgcttaaaggctatgag------------------------------------------------gc---------------tgcaacacaagctgcaagcactgagct-----------------------------------------------tccttcgacccatccgattcgtcttggccttgctcttaacttctctgtttt--------------------------------------------------------------------------------------------------------ctactacgagatcatgaactctcc------------------------tgaaagagcttgccatttg------------------------------------------------gcgaagcaagccttcgatgag----------------------------gcgattgc------------------------------------ggagttagatactctaagt--------------gaggagtcgtacaag-----------------------------------------------gacagcac--------------------------------------------------------------------tttgatcatgcagctcctgagagacaa-----------------------------------------cctcaccctctggacttctgatctt
>Arabidopsis_lyrata_AL1G49870
atcatcctcggcgagggaagagttcgtttacctcgcaaagctcgct------------------------------------------------------------------------------------------------gaacaagcggaacgt---------------------------------------------------------------------------tacgaagaaatggttgaa----------------ttcatggaaaaagtcg---ctgaa------------g------------ccgtc----------ga---caaa---gacgaactcaccgtcgaagaacgta------------------------atctcctctccgtcgcttacaaaaacgtaatcggcgctcgtcg----tgcttcctggag--------------aatcatctcttccattgaacaaaa------------------ggaagagagtcgtggtaa-------cgat----------------------------------------gac-------catgtaaccacgatccgtgattacagaagcaagatcgaatctg--------agttatcgaaaatctgtgacggtattcttaagcttcttgatactagacttgttccag---ct---tctgctaatggagattcaaaggttttt---------------------------------------------------------taccttaagatgaagggagattatcataggtatttggctgagtttaagact--------------------------------------ggtcaagagaggaaagatgc---------------------------------tgctgaacatactctcaccgcttacaaa------------------------------------------------gc---------------cgctcaggatattgctaattctgaatt-----------------------------------------------ggctccaacgcatccgattcgtcttggtttggctttgaacttctctgtgtt--------------------------------------------------------------------------------------------------------ttactatgagattcttaattctcc------------------------tgaccgtgcttgtaatctc------------------------------------------------gctaagcaggcgtttgatgaa----------------------------gccattgc------------------------------------tgagttggatactcttgga--------------gaggagtcttacaag-----------------------------------------------gacagtac--------------------------------------------------------------------cttgatcatgcagcttcttcgtgacaa-----------------------------------------tcttactctctggacttctgatatg
>Arabidopsis_lyrata_AL2G38650
ggcggtttctgcgcgtgaagagttcgtttacatggctaagctcgcg------------------------------------------------------------------------------------------------gagcaagctgagagg---------------------------------------------------------------------------tacgaagagatggtagag----------------tttatggagaaagtct---ccgcc------------g------------ccgtc----------ga---cggc---gatgaactcaccgttgaagagcgaa------------------------atcttctctccgtcgcttataagaacgtgattggtgctcgccg----tgcctcgtggcg--------------tatcatctcatcgatcgagcagaa------------------agaagagagccgcggtaa-------cgat----------------------------------------gac-------cacgtcacggcgatccgtgattacaggtctaagatcgagacgg--------aactctccggaatctgcgacggaatcctcaagttgcttgactctagactcatccctg---cc---gctgcttctggtgattccaaggtcttt---------------------------------------------------------tacctgaagatgaagggagattatcacaggtacttggctgagttcaagact--------------------------------------ggtcaagagaggaaagacgc---------------------------------cgctgaacacacactctccgcctacaaa------------------------------------------------tc---------------tgctcaggatattgctaatgcagagct-----------------------------------------------tgctcctactcacccaattcgtcttggtcttgcattgaacttctctgtgtt--------------------------------------------------------------------------------------------------------ctattacgagatcctcaattctcc------------------------tgatcgtgcttgcaacctc------------------------------------------------gccaaacaggcctttgatgaa----------------------------gcgattgc------------------------------------agagttggacactcttggt--------------gaagagtcatacaaa-----------------------------------------------gacagtac--------------------------------------------------------------------cttgatcatgcagcttcttcgtgacaa-----------------------------------------cctcactctctggacatccgatatg
>Arabidopsis_lyrata_AL3G11880_LAMBDA
------gtcttctcgggaagagaatgtgtacttagccaagttagct------------------------------------------------------------------------------------------------gagcaagctgaacgt---------------------------------------------------------------------------tatgaggaaatggttgaa----------------ttcatggagaaagttg---caaag------------a------------ctgtt----------ga---cacc---gatgagcttactgtcgaagagcgaa------------------------acctcttgtctgttgcctacaagaacgtcattggtgctaggag----agcttcctggag--------------gatcatatcttccattgaacagaa------------------ggaagaaagcagaggaaa-------cgat----------------------------------------gat-------catgtttccattatcaaggactacagagggaagatcgaaaccg--------agctcagcaaaatctgtgatggaatactcaatcttctggattctcaccttgttccca---ct---gcatctttggctgagtccaaagtcttt---------------------------------------------------------tacctcaaaatgaaaggagattaccacaggtaccttgctgagtttaagact--------------------------------------ggtgctgagaggaaggaatc---------------------------------tgcagagagcactctggttgcttacaag------------------------------------------------tc---------------agctcaggatattgcacttgctgattt-----------------------------------------------agctcctactcatccgattagattgggacttgctcttaacttctctgtctt--------------------------------------------------------------------------------------------------------ctactacgagattctcaactcacc------------------------tgatcgtgcctgcagtctc------------------------------------------------gcaaaacaggcttttgatgag----------------------------gccatctc------------------------------------tgagcttgacacattagga--------------gaagaatcatacaaa-----------------------------------------------gacagtac--------------------------------------------------------------------actgataatgcaacttctccgtgacaa-----------------------------------------tctgaccctatggaattctgacatc
>Arabidopsis_lyrata_AL4G41140
ttctggaaaagagcgtgacactttcgtctacctcgctaagctctct------------------------------------------------------------------------------------------------gagcaagctgagcgc---------------------------------------------------------------------------tatgaagaaatggtggaa----------------tcaatgaaaaatgttg---cgaaa----------------------------------------tt---gaat---gttgatctgacggtggaagagagga------------------------acttgctctctgtgggatacaagaacgtgattggttcacggag----agcttcgtggag--------------gatcttctcgtcgatcgaacagaa------------------agaagcagtgaaagggaa-------tgat----------------------------------------gtt-------aatgtaaagaggatcaaagagtatatggagaaggttgagttag--------agctttcaaacatatgcattgatataatgtctgtgttagatgagcatctaattccat---cg---gcttccgagggtgaatcaactgtcttc---------------------------------------------------------ttcaacaagatgaaaggtgactattaccgctatcttgcggagttcaaatca--------------------------------------gggaatgagaggaaagaggc---------------------------------tgctgatcagtctttgaaagcctatgag------------------------------------------------at---------------tgctactactgctgctgaggctaaact-----------------------------------------------ccctcctacacatcctatcagattgggtttggctttgaattactctgtctt--------------------------------------------------------------------------------------------------------ctactatgagatcatgaacgcacc------------------------tgaaagggcatgtcacctt------------------------------------------------gctaagcaggcgttcgatgaa----------------------------gctatctc------------------------------------agaacttgacactctgaat--------------gaggaatcctacaaa-----------------------------------------------gacagcac--------------------------------------------------------------------cttaattatgcaactcctcagggacaa-----------------------------------------tctgaccttgtggacttctgacatc
>Arabidopsis_lyrata_AL6G20950_LAMBDA
ggcgacattaggcagagaccagtatgtgtacatggcgaagctcgcc------------------------------------------------------------------------------------------------gagcaggcggagcgt---------------------------------------------------------------------------tacgaagagatggttcaa----------------ttcatggaacagctcg---ttaca------------ggc---------gctact----------cc---ggcg---gaagagctcaccgttgaagagagga------------------------atctcctctctgttgcttacaaaaacgtgatcggatctctacg----cgccgcctggag--------------gatcgtgtcctctattgagcagaa------------------ggaagagaatcgtaagaa-------cgac----------------------------------------gag-------cacgtgtcgcttgtcaaggattacagatctaaagtcgagactg--------agctttcctcagtttgctctggaatccttaagctccttgactcgcatctgatcccat---ct---gctggagctagtgagtctaaggtcttt---------------------------------------------------------tacttgaagatgaaaggtgattatcatcgttacatggctgagtttaagtct--------------------------------------ggtgatgagaggaaaactgc---------------------------------tgctgaagataccatgctcgcttacaaa------------------------------------------------gc---------------agctcaggatatcgcagctgcggatat-----------------------------------------------ggcacctactcatccgattaggcttggtctggccctgaatttctcagtgtt--------------------------------------------------------------------------------------------------------ctactatgagattctcaattcttc------------------------agacaaagcttgtaacatg------------------------------------------------gccaaacaggcttttgaagaa----------------------------gccatagc------------------------------------tgagcttgacacattggga--------------gaggaatcctacaaa-----------------------------------------------gacagcac--------------------------------------------------------------------tctcataatgcagttgctgagggacaa-----------------------------------------tttaaccctctggacctccgatatg
>Arabidopsis_lyrata_AL6G26930_LAMBDA
-------atgtcccgggaagagaatgtgtacttggccaagttagcc------------------------------------------------------------------------------------------------gagcaagctgagcgt---------------------------------------------------------------------------tacgaggaaatggttgag----------------ttcatggagaaagttg---ctaag------------a------------ccgtg----------ga---cact---gaggaacttactgttgaagagagga------------------------atctcttgtctgttgcttacaagaacgtgattggtgctaggag----ggcttcttggag--------------gattatctcttccattgagcagaa------------------ggaagatagcaggggtaa-------cagt----------------------------------------gat-------cacgtttcgattatcaaggattacagaggcaagattgaaactg--------agctcagcaagatttgcgatggcattttgaaccttctcgaggctcatctcattcctg---ct---gcttctttggctgagtccaaagtgttt---------------------------------------------------------tacctcaagatgaagggagattatcatcggtaccttgctgaattcaagact--------------------------------------ggtgctgagaggaaagaagc---------------------------------tgctgagagcactcttgtggcctacaag------------------------------------------------tc---------------tgctcaggatattgctcttgctgattt-----------------------------------------------gcctcccactcacccgatcagactggggcttgctcttaacttctctgtttt--------------------------------------------------------------------------------------------------------ctactatgagattctcaactcatc------------------------tgatcgtgcgtgtagtctc------------------------------------------------gcaaagcaggcttttgatgag----------------------------gcaatctc------------------------------------tgagctagacacattggga--------------gaggaatcatacaag-----------------------------------------------gacagtac--------------------------------------------------------------------attgatcatgcagcttctgcgtgacaa-----------------------------------------tctcaccctctggacttctgacctc
>Arabidopsis_lyrata_AL6G41520
agcttcctcagcaagagaagaattcgtatacatggcgaaactcgct------------------------------------------------------------------------------------------------gaacaagcagagcgt---------------------------------------------------------------------------tacgaagaaatggttgaa----------------ttcatggaaaaagtcg---caaaa------------g------------ctgtt----------ga---caaa---gacgaactcaccgtcgaagaacgta------------------------atctcctctccgtcgcttacaaaaacgtcatcggagctcgtcg----tgcttcatggag--------------aatcatttcatcgatcgaacaaaa------------------ggaagagtctcgtggtaa-------cgat----------------------------------------gac-------cacgtttcgttgatccgtgactacagaagcaaaatcgaaacag--------agctttctgatatctgtgacggaatccttaagcttctcgatacgattctcgttcctg---ct---gctgcttctggagattcgaaggtgttt---------------------------------------------------------tacttgaagatgaaaggtgattatcatagatacttggctgagtttaaatct--------------------------------------ggtcaagagaggaaagatgc---------------------------------tgctgaacatacactcactgcttacaaa------------------------------------------------gc---------------tgctcaggatattgctaactctgaatt-----------------------------------------------ggctccaacgcatccgattcgtcttggtttagcgttgaacttctctgtgtt--------------------------------------------------------------------------------------------------------ttactatgagattctcaattctcc------------------------tgatcgtgcttgtaatctc------------------------------------------------gctaagcaggcgtttgatgaa----------------------------gcaattgc------------------------------------tgaattggatactcttggt--------------gaagagtcatacaag-----------------------------------------------gacagtac--------------------------------------------------------------------tttgattatgcagcttcttcgtgataa-----------------------------------------cctcactctctggacttctgatatg
>Arabidopsis_lyrata_AL7G52090_epsilon
gactgaagcatcaagggaagagaatgtttacatggcgaaattagcc------------------------------------------------------------------------------------------------gaacaagctgaacgt---------------------------------------------------------------------------tatgaagaaatggttgaa----------------ttcatggagaaagttg---cgaaa------------a------------ctgtt----------ga---tgct---gaagaactctctgttgaagagagga------------------------atcttctctctgttgcttacaagaacgtgattggagcgagaag----agcttcgtggag--------------aatcatttcttcgattgagcagaa------------------agaagaaagcaaagggaa-------tgag----------------------------------------gat-------cacgttgctattatcaaggattacaggggaaagattgaaaccg--------agcttagcaaaatctgtgatgggattttgaatgttcttgaagctcatcttattcctt---ct---gcttcacctgctgaatctaaagtgttt---------------------------------------------------------taccttaaaatgaagggagattatcataggtatcttgccgagtttaaggct--------------------------------------ggtgctgagaggaaagaagc---------------------------------tgctgaaagcactttggttgcttacaag------------------------------------------------tc---------------tgcttccgacattgccactgctgagtt-----------------------------------------------agctcccactcacccgataaggcttggtcttgccctcaacttctctgtgtt--------------------------------------------------------------------------------------------------------ttactatgaaatcctcaactcgcc------------------------tgatcgtgcttgcagcctc------------------------------------------------gcaaagcaggcatttgatgat----------------------------gctatcgc------------------------------------tgagttggatacattgggt--------------gaggaatcatacaag-----------------------------------------------gacagtac--------------------------------------------------------------------actgattatgcagcttcttagagacaa-----------------------------------------tctcactctctggacttcagatatg
>Arabidopsis_lyrata_AL8G43000_LAMBDA
gacgacgttaaacagagatcaatacgtgtacatggcgaagcttgct------------------------------------------------------------------------------------------------gagcaagctgagcgt---------------------------------------------------------------------------tacgaagagatggttcaa----------------ttcatggagcagctcg---taagt------------gga---------gcaaca----------cc---ggcc---ggtgaactcaccgttgaagagagga------------------------atcttctctccgtcgcgtataagaacgtgattggatctcttcg----tgcggcatggag--------------aatcgtttcttcgattgagcaaaa------------------ggaagagagcaggaagaa-------cgaa----------------------------------------gaa-------cacgtgtcgcttgtgaaggattacagatctaaagttgagagtg--------agctttcttcgatctgttctggaattctcaggttgcttgattcgcatctgattcctt---ca---gctactgctagtgagtctaaggttttt---------------------------------------------------------tacttgaagatgaaaggagattatcatcgttatttggctgagtttaaatct--------------------------------------ggtgatgagaggaaaacagc---------------------------------tgcggaagatactatgatcgcttacaaa------------------------------------------------gc---------------tgctcaggacgttgcggttgctgatct-----------------------------------------------agcaccaacacatccgatcaggctgggtctggctctcaatttctcagtgtt--------------------------------------------------------------------------------------------------------ttactacgagattctcaactcttc------------------------agagaaagcttgtagcatg------------------------------------------------gccaaacaggcttttgaagaa----------------------------gccattgc------------------------------------tgagctggacacattggga--------------gaggagtcatacaag-----------------------------------------------gacagtac--------------------------------------------------------------------tctcatcatgcagttgctgagggacaa-----------------------------------------tctaaccctttggacctccgatatg
>Arabidopsis_thaliana_GRF10_epsilon
-atggagaatgagagggaaaagcaggtttacttggctaagctctcc------------------------------------------------------------------------------------------------gagcaaaccgaaaga---------------------------------------------------------------------------tacgatgaaatggtggag----------------gcgatgaagaaagttg---ctcag----------------------------------------ct---tgat---gtggagctaactgtggaagagagga------------------------atcttgtatctgtagggtacaagaatgtgattggtgcaaggag----agcatcatggag--------------aatactatcttccattgagcagaa------------------ggaagagtccaagggaaa-------tgat----------------------------------------gaa-------aatgtcaagaggcttaagaattatcgtaagagagttgaagatg--------agcttgctaaagtttgtaatgacatcttgtctgtcattgataagcatctcattccat---cg---tctaacgctgtggagtcaactgtcttt---------------------------------------------------------ttctacaaaatgaaaggagattactatcgctatcttgcggagttcagttct--------------------------------------ggtgctgaacgcaaggaagc---------------------------------tgcagatcagtctcttgaagcatataag------------------------------------------------gc---------------tgctgttgctgctgcagagaatggttt-----------------------------------------------ggcacccacacatccagttagacttggcttggcgttgaacttttcagtttt--------------------------------------------------------------------------------------------------------ctactatgagatcttgaactctcc------------------------cgaaagcgcatgccaattg------------------------------------------------gctaagcaagcattcgatgat----------------------------gcaattgc------------------------------------tgaacttgacagcctcaac--------------gaggaatcatacaaa-----------------------------------------------gacagcac--------------------------------------------------------------------tcttattatgcagctacttagagacaa-----------------------------------------tctcaccttgtggacttcagacctt
>Arabidopsis_thaliana_GRF11_omicron
-atggagaacgagagagcgaagcaagtgtacttggcgaaactcaac------------------------------------------------------------------------------------------------gagcaagctgagaga---------------------------------------------------------------------------tacgatgagatggttgaa----------------gcaatgaagaaagttg---cagct----------------------------------------ct---tgat---gtagagctcaccattgaagagagga------------------------atcttttatctgttggttacaaaaatgtgattggtgctaggag----agcatcgtggag--------------gatcctttcttcgatcgagcagaa------------------agaagaatcgaaaggaaa-------cgaa----------------------------------------caa-------aatgccaagaggattaaggattacaggacaaaagttgaagaag--------aactctccaagatttgttacgatattttggctgtcatcgataagcatcttgtcccat---tc---gcaacttcgggagaatccaccgtcttc---------------------------------------------------------tactacaaaatgaaaggagattatttcagatacttggctgaatttaagtcc--------------------------------------ggtgctgatcgcgaggaagc---------------------------------tgcggacctatcactcaaggcgtatgaa------------------------------------------------gc---------------tgcaacgagttctgctagcacggaatt-----------------------------------------------gtctacaacacatccaataagactcggcttggctctcaacttttctgtctt--------------------------------------------------------------------------------------------------------ctactacgagatcttgaattctcc------------------------ggaaagagcatgtcatttg------------------------------------------------gcaaagcgagcgtttgatgaa----------------------------gcaatcgc------------------------------------tgagcttgacagtcttaac--------------gaagattcatacaag-----------------------------------------------gacagcac--------------------------------------------------------------------acttatcatgcaacttctcagagataa-----------------------------------------cctcactttatggacctctgatct-
>Arabidopsis_thaliana_GRF12_iota
atccgacaaagagagagagacttttgtctatatggctaagctctcc------------------------------------------------------------------------------------------------gaacaagccgagcga---------------------------------------------------------------------------tacgacgagatggtggag----------------acgatgaagaaagtgg---cgagg----------------------------------------gt---taat---agcgagctgactgtggaagagagga------------------------atctgttgtcggttggttacaagaacgtgatcggagcaagaag----agcttcgtggag--------------gataatgtcgtccatcgagcagaa------------------agaagagtctaaaggcaa-------tgaa----------------------------------------tca-------aacgtgaaacaaatcaagggttatcgccaaaaggtagaagatg--------agctcgctaacatttgccaagacattctcaccatcattgatcagcatctcatccctc---ac---gctacctcaggggaagctaccgtcttc---------------------------------------------------------tactacaagatgaaaggagattattaccgttacttggctgagtttaagacc--------------------------------------gagcaagagaggaaggaagc---------------------------------tgctgaacagtctctcaaaggctatgag------------------------------------------------gc---------------tgcaacacaagctgcaagcactgagct-----------------------------------------------tccttcgacccatccaattcgtcttggccttgctcttaacttctctgtttt--------------------------------------------------------------------------------------------------------ctactatgagatcatgaactctcc------------------------tgaaagagcttgccatttg------------------------------------------------gctaagcaagccttcgatgag----------------------------gcgattgc------------------------------------agagttagatactctaagt--------------gaggagtcgtacaag-----------------------------------------------gacagcac--------------------------------------------------------------------tttgatcatgcagctcctgagagacaa-----------------------------------------cctcaccctctggacttctgatctt
>Arabidopsis_thaliana_GRF13
-atggagaatgagagagaaaagctgatttacttggctaagctcggt------------------------------------------------------------------------------------------------tgccaagctggaaga---------------------------------------------------------------------------tatgatgatgtgatgaaa----------------tcgatgagaaaagtat---gtgag----------------------------------------ct---tgat---atagagctaagtgaagaggaaagag------------------------acctactaacaactggatacaagaatgtcatggaggctaagag----agtttcattgag--------------agtaatatcatccattgaaaaaat------------------ggaagactcgaaaggaaa-------cgac----------------------------------------caa-------aatgtgaaactgataaaaggacaacaagaaatggttaaatatg--------agtttttcaatgtttgtaatgacattttgtctctcattgattctcatctcataccat---caactactactaatgtcgaatcaattgtcctt---------------------------------------------------------tttaacagagtgaaaggagattattttcgatatatggcagagtttggttct--------------------------------------gatgctgaacgtaaagaaaa---------------------------------tgcagataattctctagatgcatataag------------------------------------------------gt---------------tgcaatggaaatggcagagaatagttt-----------------------------------------------agcacccaccaatatggttagacttggattggctttaaatttctcgatatt--------------------------------------------------------------------------------------------------------caattatgagatccataaatctat------------------------tgaaagcgcatgtaaattg------------------------------------------------gttaagaaagcttacgatgaa----------------------------gcaatcac------------------------------------tgaactcgatggccttgac--------------aagaatatatgcgaa-----------------------------------------------gagagcat--------------------------------------------------------------------gtatatcatagagatgcttaaatacaa-----------------------------------------tctttctacgtggacttcag-----
>Arabidopsis_thaliana_GRF1_chi
agcttcctcagcaagagatgaattcgtatacatggcgaaactcgcc------------------------------------------------------------------------------------------------gaacaagcagagcgt---------------------------------------------------------------------------tacgaagaaatggttgaa----------------ttcatggagaaagtcg---cgaaa------------g------------ctgtt----------ga---caaa---gacgaactcaccgtcgaagaacgta------------------------atctcctctccgtcgcttacaaaaacgtcatcggagctcgtcg----tgcttcgtggag--------------aatcatttcatcgatcgaacaaaa------------------ggaggagtctcgcggtaa-------cgat----------------------------------------gac-------cacgtttcgttgatccgtgactacagaagcaaaatcgaaacgg--------aactttctgatatctgtgacggaatccttaagcttctcgatacgattctcgttcccg---ct---gctgcttctggagattcgaaggtgttt---------------------------------------------------------tatctgaagatgaaaggtgattatcataggtacttggctgagttcaaatct--------------------------------------ggtcaagagaggaaagatgc---------------------------------tgctgaacatactcttactgcttacaaa------------------------------------------------gc---------------tgctcaggatattgctaattctgaatt-----------------------------------------------ggctccaacgcatccgattcgtcttggtcttgcgttgaacttctctgtgtt--------------------------------------------------------------------------------------------------------ttactatgagattctcaattctcc------------------------agatcgtgcttgtaatctc------------------------------------------------gctaagcaggcgtttgatgaa----------------------------gcaattgc------------------------------------tgaattggatactcttggt--------------gaagagtcatacaag-----------------------------------------------gacagtac--------------------------------------------------------------------tttgattatgcagcttcttcgtgataa-----------------------------------------cctcactctctggacttctgatatg
>Arabidopsis_thaliana_GRF2_omega
-atggcgtctgggcgtgaagagttcgtatacatggctaagctcgcg------------------------------------------------------------------------------------------------gagcaagcggagagg---------------------------------------------------------------------------tacgaagagatggtagag----------------tttatggagaaagtct---ccgcc------------g------------ccgtt----------ga---tggc---gatgaactcaccgtagaagagcgaa------------------------atcttctctccgtcgcttataagaatgtgattggtgctcgccg----tgcctcgtggcg--------------tatcatttcatcgatcgagcagaa------------------ggaagagagccgtggtaa-------cgat----------------------------------------gac-------cacgtcacggcgatccgtgaatataggtctaagatcgagacgg--------aactctccggaatctgcgacggaatccttaagttgcttgactctagactcatccctg---cc---gctgcttctggtgattccaaggtcttt---------------------------------------------------------taccttaagatgaagggagattatcacaggtacttggctgagtttaagact--------------------------------------ggtcaagagaggaaagacgc---------------------------------cgccgaacatacactcgccgcttacaaa------------------------------------------------tc---------------tgctcaggatattgctaatgcagagct-----------------------------------------------tgctccaacacacccaattcgtcttggtcttgcattgaacttctctgtgtt--------------------------------------------------------------------------------------------------------ctattacgagatcctcaattctcc------------------------tgatcgtgcctgtaacctc------------------------------------------------gccaaacaggcctttgatgag----------------------------gcgattgc------------------------------------agagttggacactcttggt--------------gaagagtcatacaaa-----------------------------------------------gacagtac--------------------------------------------------------------------cttgatcatgcagcttcttcgtgacaa-----------------------------------------tctcactctctggacatctgatatg
>Arabidopsis_thaliana_GRF3_psi
----atgtcgacaagggaagagaatgtttacatggcgaaattagcc------------------------------------------------------------------------------------------------gaacaagctgaacgt---------------------------------------------------------------------------tacgaagaaatggttgaa----------------ttcatggagaaagttg---cgaaa------------a------------ctgtt----------ga---tgtt---gaggaactttcagttgaagagagga------------------------atcttctctctgttgcttacaagaacgtgattggagcgagaag----agcttcgtggag--------------aatcatttcttcgattgagcagaa------------------agaagagagcaaagggaa-------cgaa----------------------------------------gat-------catgttgctattatcaaggattacagaggaaagattgaatccg--------agcttagcaaaatctgtgatgggattttgaatgttcttgaagctcatcttattcctt---ct---gcttcaccagctgaatctaaagtgttt---------------------------------------------------------tatcttaagatgaagggtgattatcataggtatcttgctgagtttaaggct--------------------------------------ggtgctgaaaggaaagaagc---------------------------------tgctgaaagcactttggttgcttacaag------------------------------------------------tc---------------tgcttccgacattgccactgctgagtt-----------------------------------------------agctcctactcacccgataaggcttggtcttgcactcaacttctctgtgtt--------------------------------------------------------------------------------------------------------ttactatgaaatcctcaactcgcc------------------------tgatcgtgcttgcagcctc------------------------------------------------gcaaagcaggcgtttgatgat----------------------------gcaatcgc------------------------------------tgagttagatacattgggt--------------gaggaatcatacaag-----------------------------------------------gacagtac--------------------------------------------------------------------actgattatgcagcttcttagagacaa-----------------------------------------tctcactctctggacttcagatatg
>Arabidopsis_thaliana_GRF4_phi
atcatcctcggcgagggaagagttcgtgtacctcgcaaagctcgca------------------------------------------------------------------------------------------------gagcaagcggaacgt---------------------------------------------------------------------------tacgaagaaatggttgaa----------------ttcatggaaaaagtcg---ctgaa------------g------------ccgtt----------ga---caaa---gacgaactcaccgtcgaagaacgta------------------------atctcctctccgtcgcttacaaaaacgtaatcggcgctcgtcg----tgcttcctggag--------------aatcatctcttccattgaacaaaa------------------agaagagagtcgtggtaa-------cgat----------------------------------------gac-------catgtgaccacgatccgtgattacagaagcaagatcgaatctg--------agttatcgaaaatctgtgacggtattcttaagcttcttgatactagacttgttcctg---ct---tctgctaatggagattctaaggttttt---------------------------------------------------------taccttaagatgaagggagattatcataggtatttggctgagtttaagact--------------------------------------ggtcaagagaggaaagatgc---------------------------------tgctgaacatactctcaccgcttacaaa------------------------------------------------gc---------------tgctcaggatattgctaatgctgaatt-----------------------------------------------ggctccaacgcatccgattcgtcttggtttggctttgaatttctctgtgtt--------------------------------------------------------------------------------------------------------ttactatgagattcttaattctcc------------------------agatcgtgcttgtaatctc------------------------------------------------gctaagcaggcgtttgatgaa----------------------------gccattgc------------------------------------tgagttagatactcttgga--------------gaggagtcatacaag-----------------------------------------------gatagtac--------------------------------------------------------------------cttgatcatgcagcttcttcgtgacaa-----------------------------------------tcttactctctggacttctgacatg
>Arabidopsis_thaliana_GRF5_upsilon
ttctgattcgtcccgggaagagaatgtgtacttggccaagttagcc------------------------------------------------------------------------------------------------gagcaagctgagcgt---------------------------------------------------------------------------tacgaggaaatggttgag----------------ttcatggagaaagttg---caaag------------a------------ccgtg----------ga---gacc---gaggaacttactgttgaagagagga------------------------atctcttgtctgttgcttacaagaacgtgattggtgctaggag----agcttcttggag--------------gattatctcttccattgagcagaa------------------ggaagatagcaggggcaa-------cagt----------------------------------------gat-------catgtttcgattatcaaggattacagaggcaagattgaaactg--------agctcagcaagatttgtgatggcattttgaaccttcttgaggctcatctcattcctg---ct---gcttctttggctgagtccaaagttttt---------------------------------------------------------tacctgaagatgaagggagattatcatcggtaccttgctgaattcaagact--------------------------------------ggtgctgagaggaaagaagc---------------------------------tgctgagagcactcttgttgcctacaag------------------------------------------------tc---------------tgctcaggatattgctcttgctgatct-----------------------------------------------ggctcccactcacccaatcagactggggcttgctcttaacttctctgtttt--------------------------------------------------------------------------------------------------------ctactatgagattctcaactcatc------------------------tgatcgtgcgtgtagtctc------------------------------------------------gcaaagcaggcttttgatgag----------------------------gcaatctc------------------------------------ggagctagacacattggga--------------gaggaatcatacaag-----------------------------------------------gacagtac--------------------------------------------------------------------attgatcatgcagcttctccgtgacaa-----------------------------------------tctcaccctctggacttctgacctc
>Arabidopsis_thaliana_GRF6_lambda
ggcgacattaggcagagaccagtatgtgtacatggcgaagctcgcc------------------------------------------------------------------------------------------------gagcaggcggagcgt---------------------------------------------------------------------------tacgaagagatggttcaa----------------ttcatggaacagctcg---ttaca------------ggc---------gctact----------cc---agcg---gaagagctcaccgttgaagagagga------------------------atctcctctctgttgcttacaaaaacgtgatcggatctctacg----cgccgcctggag--------------gatcgtgtcttcgattgagcagaa------------------ggaagagagtaggaagaa-------cgac----------------------------------------gag-------cacgtgtcgcttgtcaaggattacagatctaaagttgagtctg--------agctttcttctgtttgctctggaatccttaagctccttgactcgcatctgatcccat---ct---gctggagcgagtgagtctaaggtcttt---------------------------------------------------------tacttgaagatgaaaggtgattatcatcggtacatggctgagtttaagtct--------------------------------------ggtgatgagaggaaaactgc---------------------------------tgctgaagataccatgctcgcttacaaa------------------------------------------------gc---------------agctcaggatatcgcagctgcggatat-----------------------------------------------ggcacctactcatccgataaggcttggtctggccctgaatttctcagtgtt--------------------------------------------------------------------------------------------------------ctactatgagattctcaattcttc------------------------agacaaagcttgtaacatg------------------------------------------------gccaaacaggcttttgaggag----------------------------gccatagc------------------------------------tgagcttgacactctggga--------------gaggaatcctacaaa-----------------------------------------------gacagcac--------------------------------------------------------------------tctcataatgcagttgctgagggacaa-----------------------------------------tttaaccctttggacctccgatatg
>Arabidopsis_thaliana_GRF7_nu
------gtcttctcgggaagagaatgtgtacttagccaagttagct------------------------------------------------------------------------------------------------gagcaagctgaacgt---------------------------------------------------------------------------tatgaggaaatggttgag----------------ttcatggagaaagttg---caaag------------a------------ctgtt----------ga---cacc---gatgagcttactgtcgaagagagaa------------------------acctcttgtctgttgcttacaagaacgtcattggtgctaggag----agcttcctggag--------------gatcatatcttccattgaacagaa------------------ggaagaaagcagaggaaa-------cgat----------------------------------------gat-------catgtttccattatcaaggactacagaggaaagatcgaaactg--------aactcagcaaaatctgtgatggaatactcaatcttctggattctcaccttgttccca---ct---gcatctttggccgagtccaaagtcttt---------------------------------------------------------tacctcaaaatgaaaggagattaccacaggtaccttgctgagtttaagact--------------------------------------ggagctgagaggaaagaagc---------------------------------tgctgagagcactctggttgcttacaag------------------------------------------------tc---------------agctcaggatattgcacttgctgattt-----------------------------------------------agctcctactcatccgattagactgggacttgctcttaacttctctgtctt--------------------------------------------------------------------------------------------------------ctactacgagattctcaactcacc------------------------tgatcgtgcctgcagtctc------------------------------------------------gcaaaacaggcttttgatgag----------------------------gccatttc------------------------------------tgagctggatacattagga--------------gaagaatcatacaaa-----------------------------------------------gacagtac--------------------------------------------------------------------gttgataatgcaacttctccgtgacaa-----------------------------------------tctgaccctttggaactctgacatc
>Arabidopsis_thaliana_GRF8_kappa
gacgaccttaagcagagatcaatatgtctacatggcgaagctcgcc------------------------------------------------------------------------------------------------gagcaagccgagcgt---------------------------------------------------------------------------tacgaagagatggttcaa----------------ttcatggaacagctcg---taagt------------gga---------gctaca----------cc---ggcc---ggtgagctgaccgtagaagagagga------------------------atcttctctcggtcgcgtataagaacgtgattggatctcttcg----tgcggcatggag--------------aatcgtgtcttcgattgagcaaaa------------------ggaagagagcaggaagaa-------cgaa----------------------------------------gaa-------cacgtgtcgcttgttaaggattacagatctaaagttgagactg--------agctttcttcgatctgttctgggattctcaggttacttgattcgcatctaattcctt---ca---gctactgccagtgagtctaaggttttt---------------------------------------------------------tacctgaagatgaaaggagattatcatcgttatttggctgagtttaaatct--------------------------------------ggtgatgagaggaaaactgc---------------------------------tgctgaagatactatgatcgcttacaaa------------------------------------------------gc---------------tgctcaggacgttgcagttgctgatct-----------------------------------------------agcacctacacatccgatcaggcttggtttggctcttaacttctcagtgtt--------------------------------------------------------------------------------------------------------ttactacgagattctcaactcttc------------------------agagaaagcttgtagcatg------------------------------------------------gcgaaacaggcttttgaagaa----------------------------gccattgc------------------------------------tgagctggacacattggga--------------gaggagtcatacaag-----------------------------------------------gacagtac--------------------------------------------------------------------tctcatcatgcagttgctaagggacaa-----------------------------------------tctaaccctttggacctccgatatg
>Arabidopsis_thaliana_GRF9_mu
ttctggaaaagagcgtgacactttcgtctacctcgctaagctctct------------------------------------------------------------------------------------------------gagcaagctgagcgt---------------------------------------------------------------------------tatgaagaaatggtggaa----------------tcaatgaaaagtgttg---cgaaa----------------------------------------tt---gaat---gttgatctgacggtggaagagagga------------------------acttactctctgtgggttacaagaacgtgattggttcaaggag----agcttcgtggag--------------gatcttctcgtcgattgaacaaaa------------------ggaagcagtgaaagggaa-------tgat----------------------------------------gtt-------aatgtaaagaggatcaaagagtatatggagaaggttgagttag--------agctttctaacatatgcattgatattatgtctgtcttagatgagcatctcattcctt---cg---gcttccgagggtgaatctactgtcttc---------------------------------------------------------ttcaacaagatgaaaggtgactattaccgctatcttgctgagttcaaatca--------------------------------------gggaacgagaggaaagaggc---------------------------------tgctgatcagtctttgaaagcctatgag------------------------------------------------at---------------tgctactactgctgctgaggctaagct-----------------------------------------------ccctccaacacaccctatcagattgggtttggctttgaatttctctgtctt--------------------------------------------------------------------------------------------------------ctactacgagatcatgaacgcacc------------------------tgaaagggcatgtcacctt------------------------------------------------gctaagcaggcgttcgatgaa----------------------------gctatctc------------------------------------agagcttgacactctgaac--------------gaggaatcctacaaa-----------------------------------------------gatagcac--------------------------------------------------------------------cttaataatgcaactccttagggacaa-----------------------------------------tctgaccttgtggacttctgacatc
>Boechera_stricta_0568s0245_LAMBDA
gacgacgttaagcagagatcaatacgtgtacatggcgaagcttgct------------------------------------------------------------------------------------------------gaacaagctgagcgt---------------------------------------------------------------------------tacgaagagatggttcag----------------ttcatggaacagctcg---taagt------------gga---------gcaaca----------cc---agcc---ggtgaactcaccgttgaagagagga------------------------atcttctctccgtcgcgtataagaacgtgattggatctctgcg----tgccgcttggag--------------aatcgtttcttcgattgagcagaa------------------ggaagagagcaggaagaa-------cgaa----------------------------------------gaa-------cacgtgtcgcttgtgaaagattacagatctaaggttgagactg--------agctttcttcgatctgttctggaatcctcaggttgcttgattcgcatctgattcctt---ca---gctactgctagtgagtctaaggttttt---------------------------------------------------------tacctgaagatgaaaggagattatcatcgttatttggccgagtttaaatct--------------------------------------ggtgatgagaggaaaacagc---------------------------------tgcggaagatactatgatcgcttacaaa------------------------------------------------gc---------------tgctcaggacgttgcagttgctgatct-----------------------------------------------agcacctacacatccgatcaggctgggtctggctctcaatttctcagtgtt--------------------------------------------------------------------------------------------------------ttactacgagattctcaattcttc------------------------agagaaagcttgtagcatg------------------------------------------------gccaaacaggctttcgaagaa----------------------------gccattgc------------------------------------tgagctggacacattggga--------------gaggagtcatacaaa-----------------------------------------------gacagtac--------------------------------------------------------------------tctcatcatgcagttgctaagggacaa-----------------------------------------tctaaccctttggacctccgatatg
>Boechera_stricta_12659s0082_epsilon
-atggagaatgagagggaaaagcaggtttacttggccaagctctct------------------------------------------------------------------------------------------------gagcaaaccgaaaga---------------------------------------------------------------------------tacgatgaaatggttgag----------------gcgatgaagaaagttg---ctcag----------------------------------------ct---tgat---gtagagctaacagtggaggagagaa------------------------atcttgtatctgtggggtacaagaatgtgatcggtgcaaggag----agcttcatggag--------------aatactatcttccattgagcagaa------------------ggaagagtcgaagggaaa-------tgag----------------------------------------gaa-------aatgtcaagaggcttaagaattatcgaaagagggttgaagatg--------agcttgccaaagtttgtaatgacatcttgtccgtcatcgataagcacctcattccat---cg---tctaccgctgtggagtcaactgtcttt---------------------------------------------------------ttctacaaaatgaaaggagattatttccgttatctggcagagttcagttct--------------------------------------ggtgatgaacgcaagaaagc---------------------------------tgcagatcaatctctagaagcatataag------------------------------------------------gc---------------tgctgttgctactgcagagactggttt-----------------------------------------------ggcacccacacatccagttagacttggcttggcattgaacttttcagtttt--------------------------------------------------------------------------------------------------------ctactatgagatcttaaactctcc------------------------tgaaagcgcctgccaattg------------------------------------------------gctaagcaagcattcgatgat----------------------------gcaattgc------------------------------------tgaacttgacagtctcaac--------------gaggaatcatacaag-----------------------------------------------gacagcac--------------------------------------------------------------------tcttattatgcagctacttagagacaa-----------------------------------------tctcaccttgtggacttcagacctc
>Boechera_stricta_12659s0347_IOTA
atccgacaaagagagagagaccttcgtctatatggctaagctctcc------------------------------------------------------------------------------------------------gaacaagccgaacga---------------------------------------------------------------------------tacgatgagatggtggag----------------acgatgaagaaagtgg---cgagg----------------------------------------gt---gaac---agcgagctgacggtggaagagagga------------------------atctgttgtcagttggttacaagaacgtgatcggagcaagacg----agcctcgtggag--------------gataatgtcatcgatcgagcagaa------------------ggaagagtccaaaggcaa-------tgaa----------------------------------------tca-------aacgtgaaacacatcaagggttatcgccaaaaggtagaagacg--------agctcgccaacatttgtcaagacattctcaccatcattgatcagcatctcatccctc---at---gctacctcaggcgaagccactgtcttc---------------------------------------------------------tactacaagatgaaaggagattattaccgttacttggctgagtttaagacc--------------------------------------gagcaagagaggaaggaagc---------------------------------cgctgaacagtcgctcaaaggctatgag------------------------------------------------gc---------------tgcaacacaagctgcaagcactgagct-----------------------------------------------tccttcgacccatccgattcgtcttggccttgctcttaacttctctgtttt--------------------------------------------------------------------------------------------------------ctactatgagatcatgaactctcc------------------------tgaaagagcttgccatttg------------------------------------------------gctaagcaagccttcgatgag----------------------------gcgattgc------------------------------------ggtgttagatacgctaagt--------------gaggagtcgtacaag-----------------------------------------------gacagcac--------------------------------------------------------------------tttgatcatgcagctcctgagagacaa-----------------------------------------cctcaccctctggactactgatctt
>Boechera_stricta_13175s0055_LAMBDA
ggcgacattaggcagagaccagtatgtgtacatggcgaagctcgcc------------------------------------------------------------------------------------------------gagcaggcggagcgt---------------------------------------------------------------------------tacgaagagatggttcaa----------------ttcatggaacagctag---tcaca------------ggc---------gctacc----------cc---ggcg---gaagaactcaccgttgaagagagga------------------------atctcctctcagttgcttacaaaaacgtgatcggatctctacg----cgccgcttggag--------------gatcgtgtcctcgattgagcagaa------------------ggaagagagcaggaagaa-------cgaa----------------------------------------gag-------cacgtgtcgctcgtcaaggattacagatctaaagttgagactg--------agctttcctccgtctgctctggaatccttaagctccttgactcgcatctgatcccct---ct---gctggagcgagtgagtctaaggttttt---------------------------------------------------------tacttgaagatgaaaggtgattatcatcgttacatggctgagtttaagtct--------------------------------------ggagatgagaggaaaactgc---------------------------------tgctgaagataccatgctcgcttacaaa------------------------------------------------gc---------------agctcaggatatcgcagctgcggatat-----------------------------------------------ggcccctactcatccgataaggcttggtctggccctgaatttctcagtgtt--------------------------------------------------------------------------------------------------------ctactatgagattctcaattcttc------------------------agacaaagcttgtaacatg------------------------------------------------gctaaacaggcttttgaagaa----------------------------gccatagc------------------------------------tgagctcgacacactggga--------------gaggaatcctacaaa-----------------------------------------------gacagcac--------------------------------------------------------------------tctcataatgcagttgctgagggacaa-----------------------------------------tctaaccctttggacctccgatatg
>Boechera_stricta_1460s0169_LAMBDA
------gtcttcgcgggaagagaatgtgtacttagccaagttagct------------------------------------------------------------------------------------------------gagcaagctgaacgt---------------------------------------------------------------------------tatgaggaaatggttgag----------------ttcatggagaaagttg---caaag------------a------------ctgtt----------ga---cacc---gatgagcttactgtggaagagagaa------------------------acctcttgtctgttgcatacaagaacgtgattggtgctaggag----agcttcctggag--------------gatcatatcttccattgaacagaa------------------ggaagaaagcagaggaaa-------cgaa----------------------------------------gat-------catgtttcgattatcaaggactacagaggaaagatcgaaaccg--------aactcagcaaaatctgtgctggaatattgaatcttctggattctcaccttattccca---ct---gcatctttggctgagtctaaagtcttt---------------------------------------------------------tacctcaaaatgaaaggagattaccacaggtaccttgcagagtttaagact--------------------------------------ggagctgagaggaaggaagc---------------------------------tgcagagagcactctggttgcttacaag------------------------------------------------tc---------------agctcaggatattgcacttgctgattt-----------------------------------------------agctcctactcatcctattagattgggacttgctcttaacttctctgtctt--------------------------------------------------------------------------------------------------------ctactacgagattctcaactcacc------------------------tgatcgtgcttgcagtctc------------------------------------------------gcaaaacaggcttttgatgaa----------------------------gccatttc------------------------------------tgagctggacacattagga--------------gaagaatcatacaaa-----------------------------------------------gacagtac--------------------------------------------------------------------actgataatgcaacttctccgtgacaa-----------------------------------------tttgaccctctggacttctgacatc
>Boechera_stricta_17584s0007_epsilon
gactgaatcatcaagggaagagaatgtttacatggcgaaattagct------------------------------------------------------------------------------------------------gaacaagctgaacgt---------------------------------------------------------------------------tatgaagaaatggttgaa----------------ttcatggagaaagttg---caaaa------------a------------ctgtt----------ga---tgtt---gaagaactctcagttgaagagagga------------------------atcttctctctgttgcttacaagaacgtgattggagcaagaag----agcttcatggag--------------aatcatttcttcgattgagcagaa------------------agaagagagcaaagggaa-------cgga----------------------------------------gag-------catgttgctattatcaaggattacaggggaaagattgaaactg--------agctcagcaaaatctgtgatgggattttgaatgttcttgaagctcatcttattccat---ct---gcttcaccagctgaatctaaagtgttt---------------------------------------------------------taccttaaaatgaagggagattatcataggtatcttgccgagtttaaggct--------------------------------------ggtgcagagaggaaagaagc---------------------------------tgctgaaagcacattggttgcttacaaa------------------------------------------------tc---------------tgcttcggacattgccactgctgagtt-----------------------------------------------agctcccactcacccgataaggcttggtcttgccctcaacttctctgtgtt--------------------------------------------------------------------------------------------------------ttactatgaaatcctgaactcgcc------------------------tgatcgtgcttgcagcctc------------------------------------------------gcaaagcaggcatttgatgat----------------------------gctatcgc------------------------------------tgagttggatacattgggt--------------gaggaatcatacaag-----------------------------------------------gacagtac--------------------------------------------------------------------actgattatgcagcttcttagagacaa-----------------------------------------cctcactctctggacttcagatatg
>Boechera_stricta_20129s0265
ggcggtttctgtgcgtgaagagttcgtctacatggctaagctcgcg------------------------------------------------------------------------------------------------gagcaagcggaaagg---------------------------------------------------------------------------tacgaagagatggtagag----------------ttcatggagaaagtat---ccgcc------------g------------ccgta----------ga---tggc---gatgaactcaccgtggaagagcgaa------------------------atcttctctccgtcgcttacaagaacgtcatcggtgctcgccg----tgcctcgtggcg--------------tattatctcttcgatcgagcagaa------------------agaagagagccgcggcaa-------cgat----------------------------------------gac-------cacgtcaccgcgatccgtgattacaggtctaagatcgagacgg--------aactctccggaatctgcgacggaatcctcaagttgcttgactctagactcatccctg---cc---gctgcttctggtgattccaaggtgttt---------------------------------------------------------tacctgaagatgaagggagattaccacaggtacttggctgagttcaagact--------------------------------------ggtcaagagaggaaagacgc---------------------------------cgctgaacacactctctccgcttacaaa------------------------------------------------tc---------------tgctcaggatattgccaatgcagagct-----------------------------------------------tgctccaactcacccaattcgtcttggtttggcattgaacttctctgtgtt--------------------------------------------------------------------------------------------------------ctattacgagatcctcaattctcc------------------------tgatcgtgcttgcaacctc------------------------------------------------gccaaacaggcctttgatgaa----------------------------gcgattgc------------------------------------agagttggacactcttggt--------------gaagaatcatacaaa-----------------------------------------------gacagtac--------------------------------------------------------------------cttgatcatgcagcttcttcgtgacaa-----------------------------------------ccttactctctggacatccgatatg
>Boechera_stricta_25463s0414_epsilon
agcttcctcagctagggaagaattcgtatacatggcgaaactcgcg------------------------------------------------------------------------------------------------gaacaagcagagcgt---------------------------------------------------------------------------tatgaagaaatggttgaa----------------ttcatggaaaaagtcg---caaaa------------g------------ctgtt----------ga---caaa---gacgaactcaccgtcgaagaacgta------------------------acctcctctccgtcgcttacaaaaacgtgatcggagctcgtcg----tgcttcgtggcg--------------aatcatctcttcgatcgaacaaaa------------------ggaagagtctcgcggcaa-------cgac----------------------------------------gac-------cacgtttcgttgatccgtgattacagaagcaaaatcgaaaccg--------aactttccgatatctgtgacggaatccttaagcttctcgatacggttctcattcctg---ct---gctgcgtcgggagattcaaaggttttt---------------------------------------------------------taccttaagatgaaaggagattatcatagatacttggctgagtttaaatct--------------------------------------ggtcaagagaggaaagatgc---------------------------------tgctgagcatacactcactgcttacaaa------------------------------------------------gc---------------tgctcaggacattgctaattctgaatt-----------------------------------------------ggctccaactcatccgattcgtcttggtcttgcattgaacttctctgtgtt--------------------------------------------------------------------------------------------------------ttactatgagattctcaattctcc------------------------tgaccgtgcttgtaatctc------------------------------------------------gctaagcaggcgtttgatgaa----------------------------gcaattgc------------------------------------tgaattggatactcttggt--------------gaagagtcatacaag-----------------------------------------------gacagtac--------------------------------------------------------------------tttgattatgcagcttcttcgtgataa-----------------------------------------cctcactctctggacttctgatatg
>Boechera_stricta_25993s0523
gtctgggaaagagcgtgacacttacgtctaccttgctaagctttct------------------------------------------------------------------------------------------------gagcaagctgagcgc---------------------------------------------------------------------------tatgaagaaatggtggaa----------------gcaatgaaaaatgttg---cgaaa----------------------------------------tt---gaac---gttgatctgacggtggaagagagga------------------------acttgctctctgtgggatacaagaacgtgattggttcaaggag----agcttcgtggag--------------gattttctcatcgattgaacagaa------------------agaagcagtgaaagggac-------tgat----------------------------------------gtt-------aatgtaaagaggatcaaagagtatatggagaaggttgagttag--------agctttcgaacatatgcattgatataatgtctgtgttagatgagcatctgattccat---cg---gcttctgagggtgaatcaactgtcttc---------------------------------------------------------ttcaacaagatgaaaggtgactattaccgctatcttgcggaattcaaatca--------------------------------------gggaatgagaggaaagaggc---------------------------------tgctgatcagtctttgaaagcctatgag------------------------------------------------at---------------tgctactactgctgctgaggctaaact-----------------------------------------------ccctccaacacatcctatcagattgggtttggctttgaatttctctgtctt--------------------------------------------------------------------------------------------------------ctactacgagatcatgaacgcacc------------------------tgaaagggcatgtcacctt------------------------------------------------gctaagcaggcgttcgacgat----------------------------gctatctc------------------------------------agagcttgacactctgaat--------------gaggaatcctacaaa-----------------------------------------------gatagcac--------------------------------------------------------------------cttaattatgcaactccttagggacaa-----------------------------------------tctgaccttgtggacttctgacatc
>Boechera_stricta_2902s0341_LAMBDA
ttctgattcgtcccgggaagagaatgtgtacatggccaagttagcc------------------------------------------------------------------------------------------------gagcaagctgagcgt---------------------------------------------------------------------------tatgaggagatggttgag----------------ttcatggagaaagttg---caaag------------a------------ccgtg----------ga---cact---gaggaacttactgttgaagagagga------------------------atctcttgtctgttgcgtacaagaacgtgattggtgctcggag----ggcttcttggag--------------gatcatctcttccattgagcagaa------------------ggaagaaagcaggggcaa-------cagt----------------------------------------gat-------cacgtttccattatcaaggactacagaggcaagattgaaactg--------agctcaccaagatttgcgatggcattttgaaccttctcgaggctcatatcattcctg---ct---gcatccttggctgagtccaaagttttt---------------------------------------------------------tacctcaagatgaagggagattatcaccggtaccttgctgaattcaagact--------------------------------------ggtgctgagaggaaagaggc---------------------------------tgctgagagcactcttctggcctacaag------------------------------------------------tc---------------agctcaggatattgctcttgctgatct-----------------------------------------------ggctcccactcacccaatcagactggggcttgctcttaacttctctgtttt--------------------------------------------------------------------------------------------------------ctactatgagattctcaactcatc------------------------tgatcgtgcgtgtaatctc------------------------------------------------gcaaagcaggcttttgatgag----------------------------gcaatctc------------------------------------tgaactagacacattggga--------------gaggaatcatacaag-----------------------------------------------gacagtac--------------------------------------------------------------------attgatcatgcagcttctccgtgacaa-----------------------------------------tctcaccctctggacttctgacctc
>Brachypodium_stacei_02G280300_epsilon
tgctgaggcaacccgtgaggagaatgtctacatggccaagctcgcc------------------------------------------------------------------------------------------------gagcaggctgagcgt---------------------------------------------------------------------------tacgaggaaatggttgaa----------------ttcatggagaaggtgg---ccaag------------a------------ccgcc----------ga---tgtc---ggtgagctcactgttgaggagcgta------------------------acctactttctgtggcttataagaacgtgattggtgcccggag----ggcatcatggag--------------gatcatctcatccattgagcagaa------------------ggaggagagccgtgggaa-------cgag----------------------------------------gcc-------tatgtcgcttcaatcaaggagtaccgtaccaggattgaaaccg--------agcttagcaagatctgtgacggtatcctcaagcttctggattcccaccttgtcccct---ca---gccactgcagctgagtccaaggtgttc---------------------------------------------------------tatctaaaaatgaagggtgattaccacaggtacctcgcggagtttaaggca--------------------------------------ggtgctgagaggaaagaagc---------------------------------agcagagaacactctcgttgcatacaag------------------------------------------------tc---------------agcccaggacattgcgcttgctgactt-----------------------------------------------gcctacaacccacccgataaggcttgggcttgcgctgaatttctcagtgtt--------------------------------------------------------------------------------------------------------ctactacgaaattctgaactcgcc------------------------agaccgtgcttgcaatctt------------------------------------------------gccaagcaggcatttgatgaa----------------------------gctattgc------------------------------------tgagctggactcccttggc--------------gaggagtcttacaaa-----------------------------------------------gacagcac--------------------------------------------------------------------cttgatcatgcaacttcttcgtgataa-----------------------------------------cttgactctttggacctccgataac
>Brachypodium_stacei_03G234700_LAMBDA
-------atgtcgcgggaggagaatgtttacatggccaagctggct------------------------------------------------------------------------------------------------gagcaggcagaaagg---------------------------------------------------------------------------tacgaggagatggttgag----------------tacatggagaaggtgg---ctaag------------a------------cagta----------ga---tgtt---gaagagctcactgttgaggagcgta------------------------acctcctatctgttgcctacaagaatgtgattggggctcgccg----tgcttcatggcg--------------tattgtctcatccattgaacagaa------------------ggaggaggggcgtgggaa-------cgag----------------------------------------gac-------catgttactctgatcaaggattaccgtggcaagattgaggctg--------agctgagcaagatttgcgatggtatcctgaagttgcttgactcacaccttgttccca---tg---tctactgctgctgagtcaaaggtgttt---------------------------------------------------------taccttaagatgaagggtgattatcacaggtacttagctgaatttaaggct--------------------------------------agtgctgagaggaaggaagc---------------------------------tgccgagagcacaatggtggcttacaag------------------------------------------------gc---------------tgctcaggacattgctctggccgaact-----------------------------------------------ggctcccacccatcccataaggcttgggcttgcacttaacttctcagtgtt--------------------------------------------------------------------------------------------------------ctactatgagattctaaactctcc------------------------agacaaagcttgcaacctt------------------------------------------------gcaaagcaggcatttgacgaa----------------------------gctatctc------------------------------------tgagttggacacccttgga--------------gaggagtcttacaag-----------------------------------------------gacagcac--------------------------------------------------------------------attgatcatgcagctactgagggacaa-----------------------------------------cttgaccctctggacctctgacctc
>Brachypodium_stacei_03G259200
ggcggcggggacgcgggaggagatggtgtacatggcgaagctggcg------------------------------------------------------------------------------------------------gagcaggcggagcgg---------------------------------------------------------------------------tacgaggagatggtggag----------------ttcatggagaaggtgg---tgggc------------g------------cggcg----------gg---cgcc---ggcgagctctccgtcgaggagagga------------------------acctgctctccgtggcctacaagaacgtcatcggcgcgcgcag----ggcctcctggcg--------------catcgtctcctccatcgagcagaa------------------ggaggaaggccgcggcgc-------cgcc----------------------------------------ggc-------cacgcctccgccgcccgggcctacagggcgcgcgtcgaggccg--------agctctccaacatctgcgccggcatcctccgcctcctcgacgaacgcctcgtcccgg---ct---gctgtcgccgttgacgccaaggtcttc---------------------------------------------------------tacctcaagatgaagggcgactaccaccgctacctcgccgagttcaaggcc--------------------------------------gccgccgagcgcaaggacgc---------------------------------cgctgactccaccctcgccgcctaccag------------------------------------------------gc---------------cgctcaggacatagccatgaaggagct-----------------------------------------------gccgccgacccatcccatcaggctgggcctcgcgctcaacttctcagtctt--------------------------------------------------------------------------------------------------------ctactacgagatcctcaactcgcc------------------------cgaccgcgcgtgctccctc------------------------------------------------gctaagcaggcctttgatgaa----------------------------gccattgc------------------------------------ggagctggattcccttggc--------------gaagattcctacaag-----------------------------------------------gatagcac--------------------------------------------------------------------cctgatcatgcaacttctccgtgataa-----------------------------------------cctcaccttgtggacctctgatatg
>Brachypodium_stacei_10G122900
ggcggagccgacgcgggaggagagcgtgtacatggcgaagctggcg------------------------------------------------------------------------------------------------gagcaggcggagcgg---------------------------------------------------------------------------tacgaggagatggtggag----------------ttcatggagcgcgtgg---ccaag------------gccaccggcggggcgggg----------cc---cggg---gaggagctctccgtcgaggagcgca------------------------acctgctgtccgtggcgtacaagaacgtcatcggggcccgcag----ggcctcatggag--------------gatcatctcttccatcgagcagaa------------------ggaggaaggccggggcaa-------cgag----------------------------------------tcc-------cacgccgccaccatccggacctaccgcagcaagatcgaggccg--------agctcgccaagatctgcgacggcatcctcgccctcctcgactcccacctcgtccctt---cc---gccggcgccgccgagtccaaggtcttc---------------------------------------------------------tacctcaagatgaagggcgactaccacaggtaccttgcggagtttaagtct--------------------------------------ggcgctgagaggaaggaagc---------------------------------cgcagagagcaccatgaatgcctacaaa------------------------------------------------gc---------------tgctcaggacattgctcttgcagactt-----------------------------------------------ggctccgactcaccccataaggcttgggcttgcacttaacttctctgtgtt--------------------------------------------------------------------------------------------------------ctactacgagatcttgaactcccc------------------------tgaccgtgcctgcaacctt------------------------------------------------gcaaaacaggcctttgatgag----------------------------gctatatc------------------------------------agagctggacagtctgggt--------------gaagaatcctacaag-----------------------------------------------gacagcac--------------------------------------------------------------------tttgatcatgcagctcctgcgtgacaa-----------------------------------------cttgactctatggacatccgacacc
>Brachypodium_stacei_Brast10G151000
----atggaggagagggtgaaggtggtgtgcatggcgaagctggcc------------------------------------------------------------------------------------------------gagcaggcagagaga---------------------------------------------------------------------------tacgatgatatggtggac----------------ttaatgaagaaacttg---ctagg----------------------------------------at---ggat---gtggatatgagcggtgaagagagac------------------------atctattttctgttggttttaagaatacaattggtgcaaagag----ggcatcatggag--------------aatcctttcttcacttgagcaaaa------------------gg------tgacaacggg-------tgag----------------------------------------cag-------gctggtgggatgataaatgactacaaaaagaaagttgaggatg--------agctaaggatggtttgcaacgaaatattgtcaattatcgctattcattgccttccct---tg---gccaattcgggtgaaaacattgtgttc---------------------------------------------------------ttttataaaatgaaaggtgactactaccgttacctggctgaatttagctgt--------------------------------------ggaactgaaaagaaggctgc---------------------------------tgctgaccagtcacttgtggcctatcag------------------------------------------------ca---------------cgccatggttgtcgcctccactgagct-----------------------------------------------ttcacctgtccacccaatcaggcttggccttgcgctcaatttctcagtctt--------------------------------------------------------------------------------------------------------cttttatgagataatgaactgtca------------------------tgagagagcttgccaagta------------------------------------------------gcaaaacaagcatttgatgag----------------------------gctactgc------------------------------------tgagattaattccacgggt--------------gtggagggctacaac-----------------------------------------------gacagcac--------------------------------------------------------------------acttatgatgcagcttctgaaggacaa-----------------------------------------cctaacattgtggacgtcagaacta
>Brassica_oleaceae_Bol027497_epsilon
-atggaaaacgatagagggaagttgatttacatggctacgattgct------------------------------------------------------------------------------------------------tacctagctaaaaga---------------------------------------------------------------------------tatgatgatatgacgaaa----------------tcgatgagaaaagtat---gtgag----------------------------------------ta---tgaa---atagagctaactgacgtagagagag------------------------aactactagcaattggctacaaaaatgtgatgacgactaagag----agcatcattgag--------------agcattatcttccattgaagaaaa------------------ggaagactccaaaggaaa-------caag----------------------------------------caa-------aacgtgaaattgattaataaaaagctagagatagttaaacatg--------agtttttcagtgtttgtaatgacattttgtctctcattgattctcatctcattccat---ca---actaccaatgtcgagtcaaccgtttat---------------------------------------------------------tactacgcaatgaaagcaaattattttcgatatatggcagagtttggttct--------------------------------------gatgctgaacgtgaaggagc---------------------------------tgcagataattctctcgaggcatataag------------------------------------------------at---------------tgcaatggaaacggcagagggtggttt-----------------------------------------------atcgccaacgaatatggttagacttggcttggctttgaacttctcgatttt--------------------------------------------------------------------------------------------------------caactatgggatccttaaatctac------------------------tgaaagtgcgtgtaaattg------------------------------------------------gctaaaaaggcttacgacgaa----------------------------gcaatctc------------------------------------tgaacttgacggtgctgac--------------aagcagtcgtacgaa-----------------------------------------------gataccat--------------------------------------------------------------------gtttatcgtagagatacttcgagacaa-----------------------------------------tatttccgtgtggacagacg-----
>Brassica_oleraceae_008743_LAMBDA
ggcgacactaggcagagaccagtacgtgtacatggcgaagctcgcc------------------------------------------------------------------------------------------------gagcaagccgagcgc---------------------------------------------------------------------------tacgaagaaatggtcaac----------------ttcatggaaagcctcg---tcaca---------ggcggc---------gccact----------cc---atcc---tcagaactcaccgttgaagaacgaa------------------------acctcctctcggtagcctacaagaacgtgatcggatctctacg----cgccgcgtggag--------------gatcgtgtcgtcgatcgagcagaa------------------ggaagagagcaggaagaa-------cgag----------------------------------------gag-------cacgcgacgctcgtgaagggttacagatctaaggtcgagacgg--------agctttcctccgtctgcgaagggattctaaagcttcttgattcgcatctgattccct---cg---gcggcggcgagcgagtcgaaggtgttt---------------------------------------------------------tatttgaagatgaagggggattatcataggtacatggcggagtttaagtct--------------------------------------ggagaggagaggaaagctgc---------------------------------tgctgaggatactatgggtgcttataag------------------------------------------------gc---------------tgctcaggatatcgcggctgctgatat-----------------------------------------------ggcgcctactcatccaataaggcttggtcttgcgttgaatttctcggtgtt--------------------------------------------------------------------------------------------------------ttactatgagatccttaattcttc------------------------agacaaagcttgtaacatg------------------------------------------------gccaaacaggcttttgaagaa----------------------------gcaatagc------------------------------------tgagcttgacacattggga--------------gaagaatcctacaaa-----------------------------------------------gacagcac--------------------------------------------------------------------tctcattatgcagttgctcagggacaa-----------------------------------------tcttaccctatggacctccgatatg
>Brassica_oleraceae_009232_LAMBDA
ggcgacgttgagcagagaccaatacgtgtacatggcgaagctcgcc------------------------------------------------------------------------------------------------gagcaagcggagcgt---------------------------------------------------------------------------tacgaggagatggtccag----------------ttcatggagagcctcg---taagc------------tcc---------gccacg----------cc---ggcc---ggcgagctcacggtggaggagagga------------------------accttctctccgtggcgtacaagaacgtgatcggatctctacg----agcggcgtggag--------------gatcgtgtcttcgatcgagcagaa------------------ggaagagagcaggaagaa-------cgag----------------------------------------gag-------cacgtgtcgctcgtcaaggattacagatccaaggtcgagggcg--------agctctccacgatctgctcggggatcctcaagctgctcgatacgcatctgatccctt---cg---gctaccgctagcgagtcgaaggtgttt---------------------------------------------------------tacctgaagatgaagggggattaccatcggtacatggcggagttcaaatct--------------------------------------ggagacgagaggaagactgc---------------------------------tgcggaagataccatgatcgcctacaag------------------------------------------------gc---------------tgctcaggacgttgcagttgctgatct-----------------------------------------------agcgcctacgcatccgatcaggctgggtctggctctcaatttctcggtgtt--------------------------------------------------------------------------------------------------------ttactacgagattctcaactcttc------------------------tgagaaagcttgtagcatg------------------------------------------------gccaaacaggctttcgaggag----------------------------gccattgc------------------------------------tgagctggacacgttggga--------------gaggagtcatacaag-----------------------------------------------gacagtac--------------------------------------------------------------------tctcatcatgcagttgctaagggacaa-----------------------------------------tctaaccctctggacctccgacatg
>Brassica_oleraceae_01066512_epsilon
------gtctgctcgggaagagaatgtgtacttggccaagttagcc------------------------------------------------------------------------------------------------gagcaagccgaacgt---------------------------------------------------------------------------tacgaggagatggttgag----------------ttcatggagaaagttg---ccaag------------a------------ctgtt----------ga---ctcc---gaggagcttactgtggaagagagga------------------------acctcttgtccgttgcttacaagaacgtgattggtgcaaggag----agcatcgtggag--------------gatcatttcttccattgaacagaa------------------ggaagaaagcagagggaa-------cgaa----------------------------------------gat-------cacgttgctcttatcaaggactacagagggaagattgaaaccg--------agcttgggaagatctgcgatgggattttgaaccttttggatactcaccttattcccg---ct---gcgtctttggctgagtccaaagtgttt---------------------------------------------------------tacctgaagatgaagggagattaccataggtaccttgctgagttcaagact--------------------------------------ggtgctgagaggaaggatgc---------------------------------tgctgagagcacactcttggcttacaag------------------------------------------------tc---------------agctcaggatattgcacttgctgattt-----------------------------------------------acctccaactcatccgattagattggggcttgctcttaacttctctgtctt--------------------------------------------------------------------------------------------------------ctactatgagattctcaactctcc------------------------tgatcgtgcttgcagtctc------------------------------------------------gccaagcaggcttttgatgaa----------------------------gcaatctc------------------------------------tgagctggacacattagga--------------gaagaatcatacaaa-----------------------------------------------gacagtac--------------------------------------------------------------------actgataatgcaacttctccgtgacaa-----------------------------------------tctgaccctctggacttctgacctc
>Brassica_oleraceae_018965
-atggtttccgcgcgtgaggagttcgtgtacatggccaagctcgcc------------------------------------------------------------------------------------------------gagcaagccgagcgc---------------------------------------------------------------------------tacgaggagatggtggag----------------ttcatggagaaagtct---ccgcc------------t------------ccgtc----------ga---cggc---gacgagctcaccgtcgaggagcgta------------------------acctcctctccgtcgcttacaagaacgtgatcggcgctcgccg----cgcctcgtggcg--------------catcatatcctcgatcgagcagaa------------------ggaggagagccgcggcaa-------cgac----------------------------------------gac-------cacgtcgcggcgatccgcgattacagggggaagatcgagacgg--------agctcaccggaatctgcgaggggatactgaagctgctcgattcgaggctggtccccg---cc---gcagcttcaggtgactcgaaggtgttt---------------------------------------------------------tatctgaagatgaagggggattaccataggtacttggctgagtttaagacc--------------------------------------ggtcaagagaggaaagacgc---------------------------------cgctgagaatactctctccgcttacaaa------------------------------------------------tc---------------tgctcaggatattgcgaatgcagagct-----------------------------------------------cgctccaactcacccaatccgtctaggtctggcactcaacttctctgtgtt--------------------------------------------------------------------------------------------------------ctactacgagatcttaaattctcc------------------------tgatcgtgcctgtagcctc------------------------------------------------gctaagcaggcctttgatgac----------------------------gcgattgc------------------------------------ggagttggacactctaggt--------------gaagagtcgtacaaa-----------------------------------------------gacagcac--------------------------------------------------------------------cttgatcatgcagcttctccgtgacaa-----------------------------------------cctcactctctggacatccgacatg
>Brassica_oleraceae_021564
ggcggtttctgcgcgtgaggagttcgtgtacatggccaagctcgcc------------------------------------------------------------------------------------------------gagcaagcggagagg---------------------------------------------------------------------------tacgaggaaatggtagag----------------ttcatggagaaagtct---ccgcc------------g------------ccgtc----------ga---tggc---gatgaactcaccgtcgaggagcgaa------------------------acctcctctccgtcgcttacaaaaacgtgatcggcgcccgccg----tgcctcgtggcg--------------catcatttcgtcgatcgagcagaa------------------ggaagagagccgcggcaa-------cgac----------------------------------------gac-------cacgtcacggcgatccgcgattacagatctaagatcgagacgg--------agctctctggaatctgcgacgggatccttaagctcctcgattcgaggctcgtccctg---cc---gctgcttctggcgattccaaggtgttt---------------------------------------------------------tacctgaagatgaaaggtgattaccacaggtacttggctgagtttaagact--------------------------------------ggtcaggagaggaaagacgc---------------------------------cgccgaaaacactctctccgcttacaaa------------------------------------------------gc---------------tgctcaggatattgcgaatgcagagct-----------------------------------------------cgcaccaactcacccaatccgtctaggcctggcattgaacttctctgtgtt--------------------------------------------------------------------------------------------------------ctactacgagatccttaactctcc------------------------tgatcgtgcctgcagcctc------------------------------------------------gccaaacaggcctttgatgac----------------------------gcgatagc------------------------------------agagttggacactctaggt--------------gaagagtcgtacaaa-----------------------------------------------gacagcac--------------------------------------------------------------------cttgatcatgcagcttctccgtgacaa-----------------------------------------cctcactctctggacatccgacatg
>Brassica_oleraceae_024659_LAMBDA
ggcgacactaggcagagaccagtacgtctacatggccaagctcgcc------------------------------------------------------------------------------------------------gagcaggccgagcgc---------------------------------------------------------------------------tacgaggagatggtcaac----------------ttcatggagaagctcg---tcaca------------ggc---------gccaca----------cc---atcc---tccgagctcaccgtcgaagagcgta------------------------acctcctctccgtggcctacaagaacgtgatcggatccctgcg----cgccgcgtggcg--------------catcgtgtcctcgatcgagcagaa------------------ggaggagagccgcaagaa-------cgag----------------------------------------gag-------cacgtggcgctcgtgaaagactacagatccaaggtggagacgg--------agctctcctccgtctgcgaagggatactaaagcttctcgaggagaatctgattccct---ct---gcggcggcgagcgagtcgaaggtgttt---------------------------------------------------------tatctgaagatgaaaggggattaccataggtacatggcggagtttaaggcc--------------------------------------ggcgaggagaggaaagccgc---------------------------------ggctgaggataccatggttgcttacaag------------------------------------------------gc---------------tgctcaggatattgcagctgctgatat-----------------------------------------------ggcgcctactcatccgattaggcttggtttggcgttgaatttctccgtgtt--------------------------------------------------------------------------------------------------------ttactatgagattcttaattcttc------------------------cgacaaggcttgtgacatg------------------------------------------------gccaaacaggcttttgaagaa----------------------------gccatagc------------------------------------tgagcttgacactctggga--------------gaagagtcctacaaa-----------------------------------------------gacagcac--------------------------------------------------------------------tctcatcatgcagttgctcagggacaa-----------------------------------------tctcaccctctggacctccgatatg
>Brassica_oleraceae_024948_IOTA
atccgacaaagaccgagagacattcgtctacttggctaagctctcc------------------------------------------------------------------------------------------------gaacaggccgagcga---------------------------------------------------------------------------tacgacgagatggtggag----------------acaatgaagaaagtgg---cgaag----------------------------------------gt---ggac---agcgagctgacggttgaggagagga------------------------atctgttgtcggttggttacaagaacgtgatcggagcaagacg----tgcctcgtggag--------------gataatgtcatccatcgagcagaa------------------ggaagagtccaagggcaa-------cgaa----------------------------------------tca-------aacgtgaaacaaatcaagggttatcgccaaaaggtagaagacg--------agcttgctgacatctgtaaagatattctcactatcattgatcagcatctcatccctc---ac---gctacttcaggagaagctaccgttttc---------------------------------------------------------tattacaagatgaaaggtgattattaccgttactttgctgagtttaagact--------------------------------------gaacaagagaggaaggaagc---------------------------------ttctgaacagtcgctcaaaggctatgag------------------------------------------------gc---------------tgcaacacaagctgcaagcactgacct-----------------------------------------------tccttcgacccatccgattcgtcttggacttgctcttaacttctctgtttt--------------------------------------------------------------------------------------------------------ctactatgagatcatgaactctcc------------------------tgaaagagcttgccatttg------------------------------------------------gcgaagcaagcctttgacgag----------------------------gcgattgc------------------------------------agagttggatactctaagt--------------gaggagtcgtacaag-----------------------------------------------gacagcac--------------------------------------------------------------------tttgatcatgcagctcctgagagacaa-----------------------------------------ccttaccctctggacttctgatctt
>Brassica_oleraceae_027490_epsilon
ggcggtttccgcgcgtgaggagtacgtgtacatggccaagctcgcg------------------------------------------------------------------------------------------------gagcaagccgagcgc---------------------------------------------------------------------------tacgaggagatggtggag----------------ttcatggagaaagtct---ccgcg------------t------------ccgtc----------ga---cggc---gacgagctcaccgtcgaggagcgaa------------------------acctcctctccgtggcgtacaagaacgtgatcggcgcccggcg----cgcctcgtggcg--------------aatcatctcctcgatcgagcagaa------------------ggaggagagccgcggcaa-------cgac----------------------------------------gac-------cacgtcaaggcgatccgagactacagggggaagatcgagaccg--------agctctcggggatctgcgacgggatcctcaagctgcttgacgataggctcgtccccg---cc---gctggttccggcgattcgaaggtgttt---------------------------------------------------------tacctgaagatgaagggggattaccataggtacttggcggagtttaagact--------------------------------------ggtcaggagaggaaagacgc---------------------------------cgctgagaatactctctctgcttacaag------------------------------------------------gc---------------tgctcaggatattgcaaatgcagagct-----------------------------------------------agctccaactcaccctatccgtcttggtctggcattgaacttctctgtgtt--------------------------------------------------------------------------------------------------------ctactacgagatccttaactctcc------------------------tgatcgtgcctgcagcctc------------------------------------------------gccaaacaggcttttgatgaa----------------------------gccattgc------------------------------------agagttggacactctaggt--------------gaagagtcgtacaaa-----------------------------------------------gacagcac--------------------------------------------------------------------cttgatcatgcagcttcttcgtgacaa-----------------------------------------cctcactctctggacatccgacatg
>Brassica_oleraceae_03198612_epsilon
atcatcctcggcgagggaagagttcgtatacctagcgaagctcgcg------------------------------------------------------------------------------------------------gagcaagcggagcga---------------------------------------------------------------------------tatgaagagatggttgaa----------------ttcatggaaaaagtcg---tcgaa------------g------------gcgtg----------ga---gaaa---gacgaactcagcgtggaggaacgaa------------------------acctcctctccgtggcttacaaaaacgtaatcggcgctcgtcg----agcctcgtggcg--------------catcatctcctccatcgaacagaa------------------ggaagagagccgggggaa-------cgat----------------------------------------gac-------cacgtcaccacgatccgtgactacagaagcaagatcgagtctg--------agctctccaaaatctgcgacggcatccttaagctgctcgatacaagactcattccgg---ct---tctgcaaacggagattccaaggttttc---------------------------------------------------------taccttaagatgaagggagattaccataggtacttggctgagtttaagacc--------------------------------------gctcaggagaggaaagacgc---------------------------------cgccgagcataccctcaccgcttacaaa------------------------------------------------gc---------------cgctcaggacattgctaactctgaatt-----------------------------------------------gcctccaacacaccccatccgtctgggtctggctttgaacttctctgtctt--------------------------------------------------------------------------------------------------------ttactacgagattctcaactctcc------------------------agaccgtgcttgcagtctc------------------------------------------------gctaagcaggcatttgatgaa----------------------------gcaatcgc------------------------------------tgagttggatactctaggc--------------gaggagtcatacaag-----------------------------------------------gacagtac--------------------------------------------------------------------tttgatcatgcagcttctccgtgacaa-----------------------------------------ccttactctatggacttctgacatg
>Brassica_oleraceae_04016112_epsilon
gaagatgtcgtcacgtgaggaaaatgtgtacatggcgaaactagcc------------------------------------------------------------------------------------------------gaacaagccgagcgt---------------------------------------------------------------------------tacgaagagatggttgag----------------ttcatggagaaagttg---ctaaa------------a------------ccgtt----------ga---ctct---gaagaactaactgtcgaagagagga------------------------accttctctccgttgcttacaagaacgtgatcggggcgaggag----ggcttcgtggag--------------gatcatctcttccattgagcagaa------------------ggaagagagcaaagggaa-------cgaa----------------------------------------gaa-------cacgttgctatcatcaaggagtacagggggaagattgaaaccg--------agcttagcaaaatctgcgacgggatcttgaatgttcttgaagctcatctcatcccct---ct---gcttcgcctgctgagtctaaggtgttt---------------------------------------------------------tatctgaagatgaagggagattatcacaggtatcttgctgagtttaaggct--------------------------------------ggcgatgagaggaaagatgc---------------------------------tgctgagagcactttggttgcttacaag------------------------------------------------tc---------------tgctcaggacattgccacgactgagtt-----------------------------------------------agctccaactcacccgatcaggcttggtcttgcactcaacttctctgtgtt--------------------------------------------------------------------------------------------------------ttactatgagatccttaactcacc------------------------tgaccgtgcctgcaacctc------------------------------------------------gctaagcaggcatttgatgaa----------------------------gctatcgc------------------------------------tgagctggatacattggga--------------gaggaatcatacaaa-----------------------------------------------gacagtac--------------------------------------------------------------------gctgattatgcagcttctcagagacaa-----------------------------------------cctcactctctggacttctgacatg
>Brassica_oleraceae_043328_IOTA
atccgacaaagagagagagacattcgtctacacggctaagctctcc------------------------------------------------------------------------------------------------gaacaggccgagcga---------------------------------------------------------------------------tacgacgagatggttgag----------------acgatgaagaaagtgg---cgaaa----------------------------------------gt---ggac---agcgagctgacggtagaggagagga------------------------atctgttgtctgttggttacaagaacgtgatcggagcaaggcg----agcctcgtggag--------------gatcatgtcgtcgatcgagcagaa------------------ggaagagtctaaaggcaa-------cgag----------------------------------------aca-------aacgtgaaacacatcaagggttatcgccaaaaggtagaagacg--------agctcgctgatatctgtaaagacattctttccatcatcgatcaacatctcatccctc---ac---gctacctctggtgaagccactgttttc---------------------------------------------------------tattacaagatgaaaggagattattaccgttacttggctgagtttaagacc--------------------------------------gagcaagagaggaaggaagc---------------------------------ctctgaacagtcgctcaaaggctatgag------------------------------------------------gc---------------tgcaacacaagctgcaagcactgacct-----------------------------------------------tccttccacccacccgattcgtcttggtcttgctcttaacttctctgtttt--------------------------------------------------------------------------------------------------------ctactatgagatcatgaactctcc------------------------tgaaagagcttgccatttg------------------------------------------------gccaagcaagcctttgatgag----------------------------gcgattgc------------------------------------ggagttggatacgctaagt--------------gaggagtcttacaag-----------------------------------------------gacagcac--------------------------------------------------------------------tttgatcatgcagctccttagagacaa-----------------------------------------tctcaccctctggacttctgatctt
>Brassica_rapa_B00358_LAMBDA
ggcaacactaggcagagaccagtacgtctacatggccaaactcgcc------------------------------------------------------------------------------------------------gagcaagccgagcgc---------------------------------------------------------------------------tacgaagagatggtcaac----------------ttcatggagaagctcg---tcaca------------ggc---------gccaca----------cc---atcc---tccgaactcaccgtcgaagagcgta------------------------acctcctctcggtggcttacaagaacgtgatcggatccctacg----cgccgcgtggcg--------------catcgtgtcctcgatcgagcagaa------------------ggaagagagcaggaagaa-------cgag----------------------------------------gag-------cacgtggcgctcgtgaaggactacagatctaaagtggagacgg--------agctctcctccgtctgcgaagggatactaaagcttctcgaggagaatctgattccct---ct---gcggcggcgagcgagtcgaaggtgttt---------------------------------------------------------tatctgaagatgaagggggattaccataggtacatggcggagtttaaggcc--------------------------------------ggtgaggagaggaaagcggc---------------------------------ggcggaggatactatggttgcttacaag------------------------------------------------gc---------------tgctcaggatattgcagctgctgatat-----------------------------------------------ggcgcctactcatccgattaggcttggtcttgcgttgaatttctcggtgtt--------------------------------------------------------------------------------------------------------ttactatgagattcttaattcttc------------------------ggacaaagcttgtgacatg------------------------------------------------gccaaacaggcttttgaagaa----------------------------gccatagc------------------------------------tgagcttgacactcttgga--------------gaagagtcgtacaaa-----------------------------------------------gacagcac--------------------------------------------------------------------tctcatcatgcagttgctcagggacaa-----------------------------------------tcttaccctctggacctctgatatg
>Brassica_rapa_B02325
-atggtttccgcgcgtgaggagttcgtgtacatggccaagctcgcc------------------------------------------------------------------------------------------------gagcaagccgagcgc---------------------------------------------------------------------------tacgaggagatggtggag----------------ttcatggagaaagtct---ccgcg------------t------------ccgtc----------ga---cggc---gacgagctcaccgtggaggagcgta------------------------acctcctctccgtcgcctacaagaacgtgatcggcgcgcggcg----cgcctcgtggcg--------------catcatatcgtcgatcgagcagaa------------------ggaggagagccgcggcaa-------cgac----------------------------------------gac-------cacgtggcggcgatccgcgattacagggggaagatcgagacgg--------agctcacggggatctgcgaggggatactgaagctgctcgactcgaggctggtccccg---cc---gcagcgtcgggggactcgaaggtgttt---------------------------------------------------------tatctgaagatgaagggggattaccataggtacttggctgagtttaagact--------------------------------------ggtcaagagaggaaagacgc---------------------------------cgctgagaatactctctccgcttacaaa------------------------------------------------tc---------------tgctcaggatattgcgaatgcagagct-----------------------------------------------cgctccaactcacccaatccgtctaggtctggcattgaacttctctgtgtt--------------------------------------------------------------------------------------------------------ctactacgagatcttaaactctcc------------------------tgatcgtgcctgcagcctc------------------------------------------------gctaaacaggcctttgatgac----------------------------gcgattgc------------------------------------ggagttggacactctaggt--------------gaagagtcgtacaaa-----------------------------------------------gacagcac--------------------------------------------------------------------cttgatcatgcagcttctccgtgacaa-----------------------------------------cctcactctctggacatccgacatg
>Brassica_rapa_C00421_LAMBDA
ggcgacactaggcagagaccagtacgtctacatggccaagctctcc------------------------------------------------------------------------------------------------gagcaagccgagcgc---------------------------------------------------------------------------tacgaagaaatggtccaa----------------ttcatggagcagctcg---tcaca---------ggcggc---------gccact----------cc---atcc---tcagagctcaccgtggaggaaagaa------------------------acctcctctcggtcgcctacaagaacgtgatcggatctctgcg----cgccgcgtggag--------------gatcgtgtcgtcgatcgagcagaa------------------ggaagagagcaggaagaa-------cgag----------------------------------------gag-------cacgcgacgctcgtgaagggttacagatctaaggtggagacgg--------agctttcctccgtctgcgaagggattctaaagcttcttgattcgcatctgattcctt---ct---gcggcggcgagcgagtcgaaggtgttt---------------------------------------------------------tatttgaagatgaagggggattatcataggtacatggcggagtttaagtct--------------------------------------ggggatgagaggaaagtggc---------------------------------tgctgaggatactatgggtgcttataag------------------------------------------------gc---------------agctcaggatattgcggctgctgatat-----------------------------------------------ggcgcctactcatccaataaggcttggtcttgctttgaatttctcggtgtt--------------------------------------------------------------------------------------------------------ttactatgagattcttaattcttc------------------------agacaaagcttgtaacatg------------------------------------------------gccaaacaggcttttgaagaa----------------------------gctatagc------------------------------------tgagcttgacacattgggg--------------gaagaatcctacaaa-----------------------------------------------gacagcac--------------------------------------------------------------------tctcattatgcagttgctcagggacaa-----------------------------------------tcttaccctatggacctccgatatg
>Brassica_rapa_C02164
atctgcaaaagagcgtgacactttcgtctacctcgctaagctatct------------------------------------------------------------------------------------------------gaacaagctgagcgc---------------------------------------------------------------------------tatgaagagatggtggag----------------tcgatgaagaaccttg---cgaag----------------------------------------ct---gaac---gttgatctaacggtggaagagagga------------------------acttgctctctgttggatacaagaacgtgatcggttcgaggag----agcttcgtggag--------------gatcttctcgtcgatcgagcagaa------------------agaagcagtgaaagggaa-------cgat----------------------------------------gtt-------aatgtaaagaggatcaaagattatatggagaaggttgagttag--------agctcacaagtatatgcattgacataatgtctgtgttggacgagcatctcatcccat---ct---gcttccgagggtgaatcaactgtcttc---------------------------------------------------------ttcaacaagatgaaaggtgattattaccgctatcttgctgaattcaaatca--------------------------------------ggggatgagaggaaagaggc---------------------------------tgctgatcagtctttgaaagcctatgag------------------------------------------------at---------------tgctactacttctgctgcggctaaact-----------------------------------------------ccctcctacacatcctatcagattgggtttggctttgaacttctctgtgtt--------------------------------------------------------------------------------------------------------ctactacgagatcatgaactcacc------------------------tgaaagggcatgtcacctt------------------------------------------------gctaaggaggcgtttgatgaa----------------------------gctatctc------------------------------------agagcttgacagtctgaat--------------gaggaatcttacaaa-----------------------------------------------gatagcac--------------------------------------------------------------------tttgattttgcaactccttagggacaa-----------------------------------------tctgaccttgtggacttctgacatt
>Brassica_rapa_C02992_LAMBDA
------gtctactcgggaagagaatgtgtacttggccaagttagcc------------------------------------------------------------------------------------------------gaacaagctgaacgt---------------------------------------------------------------------------tacgaggagatggttgag----------------ttcatggagaaagtcg---ccaag------------a------------ctgtt----------ga---ctcc---gaggagcttactgtggaagagcgta------------------------acctcttgtccgttgcttacaagaacgtgattggtgcaaggag----agcttcgtggag--------------gatcatttcttccattgaacagaa------------------ggaagaaagcagagggaa-------cgat----------------------------------------gat-------cacgttgctcttatcaaggactacagagtgaagattgaaaccg--------agcttgggaagatctgtgatgggattttgaaccttttggattctcaccttgttcccg---ct---gcgtctttggctgagtccaaagtgttt---------------------------------------------------------tacctgaagatgaagggggattaccataggtaccttgctgagtttaagact--------------------------------------ggtgctgagaggaaggatgc---------------------------------tgctgagagcactctcttggcttacaag------------------------------------------------tc---------------agctcaggatattgcacttgctgattt-----------------------------------------------acctccaactcatccgattagattgggacttgctcttaacttctctgtctt--------------------------------------------------------------------------------------------------------ctactatgagattctcaactctcc------------------------tgatcgcgcttgcagtctc------------------------------------------------gccaagcaggcatttgatgaa----------------------------gctatctc------------------------------------tgagctggacacattagga--------------gaagaatcatacaaa-----------------------------------------------gacagcac--------------------------------------------------------------------gctgataatgcaacttctccgtgacaa-----------------------------------------tctgactctctggacttctgacctc
>Brassica_rapa_D00903_epsilon
----atgtcgtcacgtgaagagaatgtgtacatggcgaaactagcg------------------------------------------------------------------------------------------------gaacaagcggagcgt---------------------------------------------------------------------------tacgaagagatggttgag----------------ttcatggagaaagttg---ctaag------------a------------ccgtt----------ga---ctct---gaagaactcactgtcgaggagagga------------------------accttctctccgttgcttacaagaacgtgatcggggcgaggag----ggcttcgtggag--------------gatcatctcttccatcgagcagaa------------------ggaagagagcaaagggaa-------cgag----------------------------------------gag-------cacgttgctatcatcaaggagtacagggggaagatcgaaaccg--------agcttagcaaaatctgcgacgggatcttgaatgttcttgaagctcatctcatcccct---ct---gcttcgcctgctgagtctaaggtgttt---------------------------------------------------------tatctcaagatgaagggagattatcacaggtatcttgctgagtttaaggcc--------------------------------------ggtgatgagaggaaagatgc---------------------------------tgctgagagcactttggttgcttacaag------------------------------------------------tc---------------tgctcaggacattgcgactgctgagtt-----------------------------------------------agctccaactcaccctatcaggcttggtcttgcactcaacttctctgtgtt--------------------------------------------------------------------------------------------------------ttactatgagatccttaactcgcc------------------------tgaccgtgcctgcaccctc------------------------------------------------gctaagcaggcatttgatgaa----------------------------gctatcgc------------------------------------tgagctggatacattggga--------------gaggaatcatacaaa-----------------------------------------------gacagtac--------------------------------------------------------------------gctgattatgcagcttctcagagacaa-----------------------------------------cctcactctctggacttctgatatg
>Brassica_rapa_E01843_epsilon
atcatcctcgtccagggaagagtttgtatacctagcgaagctcgcg------------------------------------------------------------------------------------------------gagcaagcggagcga---------------------------------------------------------------------------tatgaagagatggttgaa----------------ttcatggaaaaagtgg---cggaa------------g------------gcgtg-------------------------gaactcagcgtggaggaacgga------------------------acctcctctccgtggcttacaaaaacgtaatcggcgctcgtcg----tgcctcgtggcg--------------catcatctcctccatcgaacagaa------------------ggaagagagccgcgggaa-------cgat----------------------------------------gac-------cacgtcaccacgatccgtgactaccgaagcaagatcgagtctg--------agctctccaaaatctgcgacggcatccttaagctgctcgattcaagactcattcccgcttct---tctgcaaacggagactccaaggttttc---------------------------------------------------------taccttaagatgaagggagattaccataggtacttggctgagtttaagacc--------------------------------------gctcaggacaggaaagacgc---------------------------------cgccgagcataccctcaccgcttacaaa------------------------------------------------gc---------------cgctcaggacattgctacctctgattt-----------------------------------------------gcctccaacccaccccatccgtcttggtctggctttgaacttctctgtctt--------------------------------------------------------------------------------------------------------ttactacgagattctcaactctcc------------------------cgaccgtgcttgcagtctc------------------------------------------------gctaagcaggcatttgatgaa----------------------------gcaatcgc------------------------------------tgagttggatactcttggc--------------gaggagtcatacaag-----------------------------------------------gacagtac--------------------------------------------------------------------tttgatcatgcagcttctccgtgacaa-----------------------------------------ccttaccctttggacttctgacatg
>Brassica_rapa_E03568_epsilon
------gtctcctcgtgaagagaacgtgtacttagccaagttagcc------------------------------------------------------------------------------------------------gagcaagccgagcgt---------------------------------------------------------------------------tacgaggagatggtcgag----------------ttcatggagaaagtcg---ccaag------------a------------ccgtt----------ga---ctcc---gaggagctcaccgtcgaagagagga------------------------acctcttgtccgtcgcttacaagaacgtgattggcgctaggag----agcttcgtggag--------------gatcatctcttctattgagcagaa------------------ggaagagagcagaggaaa-------cgaa----------------------------------------gat-------cacgttgctattatcaaggactacagagggaagatcgagacag--------agcttagcaagatctgcgatgggattttgaatcttcttgattctcaccttgttcccg---ct---gcgtctttggctgagtccaaggtcttt---------------------------------------------------------tatctgaagatgaagggggattaccataggtaccttgctgagtttaagact--------------------------------------ggtgctgagaggaaggatgc---------------------------------tgctgagaacactctcgtggcgtacaag------------------------------------------------tc---------------agctcaggatattgcacttgctgattt-----------------------------------------------gcctccgactcatccgattagattggggcttgctcttaacttctctgtctt--------------------------------------------------------------------------------------------------------ctactatgagattctcaactcgcc------------------------tgaccgcgcttgcaatctc------------------------------------------------gccaaacaggcttttgatgaa----------------------------gcgatctc------------------------------------tgagctggacacattagga--------------gaagaatcatacaag-----------------------------------------------gacagcac--------------------------------------------------------------------actgatcatgcaacttctccgtgacaa-----------------------------------------tctgaccctctggacttctgacatc
>Brassica_rapa_F02410_LAMBDA
ggcgacgttgagcagagaccaatacgtgtacatggcgaagctggcc------------------------------------------------------------------------------------------------gagcaagcggagcgt---------------------------------------------------------------------------tacgaggagatggtccag----------------ttcatggagagcctgg---taagc------------tcc---------gcgacg----------cc---ggcg---ggggagctgacggtggaggagagga------------------------acctcctgtcggtggcgtacaagaacgtgatcggatctctacg----agcggcgtggag--------------gatcgtgtcatcgatcgagcagaa------------------ggaagagagcaggaagaa-------cgag----------------------------------------gag-------cacgtgtcgctcgtgaaggattacagatccaaggtggaggggg--------agctctcgacgatctgctcggggatcctcaagctgctcgatacgcatctgatccctt---cg---gctacggcgagcgagtcgaaggtgttt---------------------------------------------------------tacctgaagatgaagggggattaccatcggtacatggccgagttcaaatct--------------------------------------ggagatgagaggaagactgc---------------------------------tgccgaagataccatgatcgcctataag------------------------------------------------gc---------------tgctcaggacgttgcggttgctgatct-----------------------------------------------agcgcctacgcatccgatcaggctgggtctggctctcaatttctcggtgtt--------------------------------------------------------------------------------------------------------ttactacgagattctcaactcttc------------------------tgagaaagcttgtagcatg------------------------------------------------gccaaacaggctttcgaggaa----------------------------gccattgc------------------------------------tgagctggacacgttggga--------------gaggagtcgtacaag-----------------------------------------------gacagtac--------------------------------------------------------------------tctcatcatgcagttgctaagggacaa-----------------------------------------cctaaccctctggacctccgacatg
>Brassica_rapa_G00913_IOTA
atccgacaaagaaagagagacattcgtctacacggctaagctctcc------------------------------------------------------------------------------------------------gaacaagccgagcgt---------------------------------------------------------------------------tacgacgagatggttgag----------------acgatgaagaaagtgg---cgaaa----------------------------------------gt---ggac---agcgagctgacggtggaggagagga------------------------acctgttgtcggttgggtacaagaacgtgatcggagcaagacg----ggcttcgtggag--------------gataatgtcgtcgatcgagcagaa------------------ggaagagtctaaaggcaa-------cgag----------------------------------------acg-------aacgtgaaacacatcaagggttatcgccaaaaggtggaagacg--------agctcgctgatatatgtaaagacattctttccatcatcgatcagcatcttatccctc---ac---gctacctcaggagaagccactgttttc---------------------------------------------------------tattacaagatgaaaggagattattaccgttacttggctgagtttaagacc--------------------------------------gagcaagagaggaaggaagc---------------------------------ctctgaacagtcgctcaaaggctatgag------------------------------------------------gc---------------tgcaacacaagctgcaagcactgatct-----------------------------------------------tccttcgacgcacccgattcgtcttggtcttgctcttaacttctctgtttt--------------------------------------------------------------------------------------------------------ctactatgagatcatgaactctcc------------------------tgaaagagcttgccatttg------------------------------------------------gccaagcaagcctttgatgag----------------------------gcgattgc------------------------------------ggagttggatacgctgagt--------------gaggagtcttacaag-----------------------------------------------gacagcac--------------------------------------------------------------------tttgatcatgcagctccttagagacaa-----------------------------------------tctcaccctctggacttctgatctt
>Brassica_rapa_G01005_epsilon
ggcggttccgtcgcgcgatgagcttgtgtacatggctaagctagcg------------------------------------------------------------------------------------------------gagcaggcggagagg---------------------------------------------------------------------------tacgaagagatggtccaa----------------ttcatggaaaaagtct---ccgcc------------g------------caaca----------ga---tggt---agcgagctcacaatcgaggagcgaa------------------------acctcctctccgtcgcctacaagaacctaatcggcgctcgccg----cgcctcgtggag--------------gatcatctcctcgatcgagcagaa------------------agaggacagccgcggcaa-------cgcc----------------------------------------gac-------cgcgtcaaaacgatccgtgactacaaggctaagatcgaatcgg--------agctctcggggatctgcgacgggatcctgaagctgctcgactccacgctcgtccctt---cc---gctgattccgaggaatccaaggtcttc---------------------------------------------------------tacctcaagatgaaaggtgattactacagatacttggccgagttcaaaatc--------------------------------------ggtaaggagagagacgccgc---------------------------------cgcggataacaccctcgccgcttacgaa------------------------------------------------tc---------------tgctcaggagaatgctaa---ggggct-----------------------------------------------tgcttcaacacacccaatccgtcttggattagctttgaacttctctgtgtt--------------------------------------------------------------------------------------------------------ctattacgagatccttgagtctcc------------------------tgaccgtgcctgcaacctc------------------------------------------------gctaaaacggcttttgatgcg----------------------------gccattgc------------------------------------tgagttagacacattaggg--------------gaagagtcgtacaag-----------------------------------------------gatagcac--------------------------------------------------------------------tttgatcatgcagcttctccgtgacaa-----------------------------------------cctcactctctggacatccgacatg
>Brassica_rapa_G01038_epsilon
-atggagagtgagagggaaaagcaggtttactcggcgaagctctct------------------------------------------------------------------------------------------------gagcaaaccgaacgt---------------------------------------------------------------------------tacgatgaaatggttgag----------------gcgatgaagaaagttg---ctcag----------------------------------------at---ggat---gtggagctcaccgtggaggagagga------------------------accttgtatctgttggttacaagaacgtcatcggcgcgaggag----agcatcgtggag--------------gatactgtcctccattgagcagaa------------------ggaagagtccaagggaaa-------cgag----------------------------------------gag-------aatgtcaagaggattcagacttaccgaaagagggttgaagagg--------agcttgccaaagtttgtaatgacatcttgtccgtcattgataagcatctcattcctt---cc---tctaccgctgtggagtccactgtcttt---------------------------------------------------------ttctacaaaatgaaaggagattactatcgctatctggcagagttcagctct--------------------------------------ggtgctgagcgcaaggaagc---------------------------------tgcagatcagtctcttgaagcctacaag------------------------------------------------gc---------------tgctgttgctgctgcagagactggatt-----------------------------------------------ggcaccaacacatccagttagacttggcttggccttgaacttttcggtttt--------------------------------------------------------------------------------------------------------ctactatgagatcttaaactctcc------------------------tgaaagcgcatgccaattg------------------------------------------------gctaagcaagcattcgacgat----------------------------gcaatcgc------------------------------------tgaacttgacagcctcaac--------------gaggagtcatacaag-----------------------------------------------gacagcac--------------------------------------------------------------------tcttatcatgcagctactcagagacaa-----------------------------------------cctcaccttgtggacttctgacctc
>Brassica_rapa_G01435_epsilon
-atgtcatcatcacgtgaagagaatgtgtacatggcgaagctagcg------------------------------------------------------------------------------------------------gagcaagccgagcgt---------------------------------------------------------------------------tacgaagagatggtggag----------------ttcatggagaaagttg---ctaaa------------t------------ctgtt----------ga---caac---gaagagctcacagtcgaagagagga------------------------accttctctccgtcgcttacaagaacgtgattggagcgaggag----ggcttcgtggag--------------gatcatctcttccattgagcagaa------------------ggaagagagcaaagggaa-------cgag----------------------------------------gat-------cacgttgctatcatcaaggactacaggggcaagatcgaagctg--------agctcagcaagatctgcgatggaatcttgaatgttcttgaagctcatctcattccat---ct---gcttcgcctgccgagtctaaagtgttt---------------------------------------------------------tacctgaagatgaagggagattatcacaggtatcttgctgagtttaaggct--------------------------------------ggcaacgagaggaaagatgc---------------------------------tgctgaaagcactttggttgcgtacaag------------------------------------------------tc---------------tgctcaggacattgccactgctgagtt-----------------------------------------------ggctcccactcacccgatcaggcttggtcttgcactcaacttctctgtgtt--------------------------------------------------------------------------------------------------------ttactacgagatccttaactcgcc------------------------tgaccgtgcctgcagcctc------------------------------------------------gccaaacaggcttttgatgaa----------------------------gcaatcgc------------------------------------tgagttggacacgttgggt--------------gaggaatcgtacaag-----------------------------------------------gacagtac--------------------------------------------------------------------actgatcatgcagcttctcagggacaa-----------------------------------------tctcactctctggacttcggacatg
>Brassica_rapa_G02112
ggcggtttctgcgcgtgaggagttcgtgtacatggccaagctcgcc------------------------------------------------------------------------------------------------gagcaagcggagagg---------------------------------------------------------------------------tacgaggaaatggtagag----------------ttcatggagaaagtct---ccgcc------------g------------ccgtc----------ga---cggc---gatgaactcaccgtcgaggagcgta------------------------acctcctctccgtcgcttacaaaaacgtgatcggcgcccgccg----tgcctcgtggcg--------------catcatttcgtcgatcgagcagaa------------------ggaagagagccgcggcaa-------cgac----------------------------------------gac-------cacgtcacggcgatccgcgattacagatctaagatcgagacgg--------agctctctggaatctgcgacgggatccttaagctcctcgattcgaggctcgtccccg---cc---gctgcttccggcgattccaaggtgttt---------------------------------------------------------tacctcaagatgaaaggtgattaccacaggtacttggctgagtttaagact--------------------------------------ggtcaggagaggaaagacgc---------------------------------cgccgagaacactctctccgcttacaaa------------------------------------------------gc---------------cgctcaggatattgcgaatgcagagct-----------------------------------------------agcaccaactcacccaatccgtctaggtctggcattgaacttctctgtgtt--------------------------------------------------------------------------------------------------------ctactacgagatccttaactctcc------------------------tgatcgtgcctgcagcctc------------------------------------------------gccaaacaggcctttgatgac----------------------------gcgatagc------------------------------------cgagttggacactctaggt--------------gaagagtcgtacaaa-----------------------------------------------gacagcac--------------------------------------------------------------------cttgatcatgcagcttctccgtgacaa-----------------------------------------cctcactctctggacatccgacatg
>Brassica_rapa_G03569
-atggaaaacgagagagggaagttgatttacctggctacgcttgct------------------------------------------------------------------------------------------------tacctagctaaaaga---------------------------------------------------------------------------tatgacgatatgacgaaa----------------tcgatgagaaaagtat---gcgag----------------------------------------ta---tgaa---atagagctaactgacgtagagagag------------------------aactactagcaattggctacaaaaatgtgatgacgactaagag----agcatcattgag--------------agcattatcttccattgaagaaaa------------------ggaagactccaaaggaaa-------caag----------------------------------------caa-------aacgtgaaattgattaataaaaaactagagatagttaaacatg--------agtttttcagtgtttgtaatgacattttgtctctcattgattctcatctcattccat---ca---actaccaatgttgagtcaaccgtttat---------------------------------------------------------tactacgcaatgaaagcaaattattttcgatatatggcagagtttggttct--------------------------------------gatgctgaacgtcaaggagc---------------------------------tgcagataattctctcgaggcatataag------------------------------------------------at---------------tgcaatggaaatggcagaggggggttt-----------------------------------------------atcaccaacgaatttggttagacttggcttggctttgaacttctcgatttt--------------------------------------------------------------------------------------------------------caactatgtgatccttaaatctac------------------------tgaaagtgcgtgtaagttg------------------------------------------------gctaaaaaggcttacgacgaa----------------------------gcaatctc------------------------------------tgaacttgacggtgctgac--------------aaacagtcgtacgaa-----------------------------------------------gataccac--------------------------------------------------------------------gtttatagtagatatacttcgagataa-----------------------------------------tctttccgtgtggacaggagaggtg
>Brassica_rapa_G03575_epsilon
ggcggtttcggcgcgtgaggagtacgtgtacatggccaagctcgcg------------------------------------------------------------------------------------------------gagcaagccgagcgc---------------------------------------------------------------------------tacgaggagatggtggag----------------ttcatggagaaagtct---ccgca------------g------------ccatc----------ga---cggc---gacgagctcaccgtcgaggagcgaa------------------------acctcctctccgtcgcgtacaaaaacgtgatcggcgcgcgccg----cgcatcgtggcg--------------aatcatctcctcgatcgagcagaa------------------ggaggagagccgcggcaa-------cgac----------------------------------------gac-------cacgtcaaggcgatccgagactacagggcgaagatcgagacgg--------agctctccgggatctgcgacgggatcctcaagctgcttgacgataggctcgtccccg---cg---gctggttcgggtgattcgaaggtgttt---------------------------------------------------------tatctgaagatgaaaggggattaccataggtacttggcggagtttaagact--------------------------------------ggtcaggagaggaaagatgc---------------------------------tgctgagaatactctctctgcttacaag------------------------------------------------gc---------------tgctcaggatattgcaaatgcagagct-----------------------------------------------agctccaactcacccgatccgtcttggtctggcattgaacttctctgtgtt--------------------------------------------------------------------------------------------------------ctactacgagatccttaactctcc------------------------tgatcgtgcctgcagcctc------------------------------------------------gccaaacaggcttttgatgaa----------------------------gcgatagc------------------------------------agagttggacactctaggt--------------gaagagtcgtacaaa-----------------------------------------------gacagcac--------------------------------------------------------------------cttgatcatgcagcttctccgtgacaa-----------------------------------------cctcactctctggacatccgacatg
>Brassica_rapa_H02139_IOTA
atccgacaaagacagagagacattcgtctacttggctaagctctcc------------------------------------------------------------------------------------------------gaacaggccgagcga---------------------------------------------------------------------------tacgacgagatggtggag----------------acaatgaagaaagtgg---cgaag----------------------------------------gt---ggac---agcgagctgacggttgaggagagga------------------------atctgttgtcggttggttacaagaacgtgatcggagcaagacg----tgcctcgtggag--------------gataatgtcgtctatcgagcagaa------------------ggaagagtccaaaggcaa-------cgaa----------------------------------------tca-------aacgtgaaacacatcaagggttatcgccaaaaggtagaagacg--------agcttgctgacatctgtaaagatattctcactatcattgatcagcatctcatccctc---ac---gctacatcgggagaagctaccgttttc---------------------------------------------------------tattacaagatgaaaggtgattattaccgttacttggctgagtttaagact--------------------------------------gaacaagagaggaaggaagc---------------------------------ttctgaacagtcgctcaaaggctatgag------------------------------------------------gc---------------tgcaacacaagctgcaagcactgacct-----------------------------------------------tccttcgacccatccgattcgtcttggacttgctcttaacttctctgtttt--------------------------------------------------------------------------------------------------------ctactatgagatcatgaactctcc------------------------tgaaagagcttgccatttg------------------------------------------------gcgaagcaagcctttgacgag----------------------------gccattgc------------------------------------ggagttggatactctaagt--------------gaggagtcatacaag-----------------------------------------------gacagcac--------------------------------------------------------------------tttgatcatgcagctcctgagagacaa-----------------------------------------ccttaccctctggacttctgatctt
>Brassica_rapa_H02241_epsilon
ggcagtttcatcgcgcgaggactacgtatacatggccaagctctcc------------------------------------------------------------------------------------------------gagcaagccgagagg---------------------------------------------------------------------------tacgaagagatggtcgaa----------------ttcatggagaagctct---ccgcc------------g------------ccgca----------ga---cggc---accgagctcaccgtcgaggagcgca------------------------acctcctctccgtcgcgtacaaaaacgtgatcggcgcccgccg----cgcttcgtggcg--------------gatcatctcctcgatcgagcagaa------------------ggaagagagccgcggcaa-------cgag----------------------------------------gac-------cgcgtcaagacgatccgcgactacaaggcgaagatcgagtcgg--------agctagcggggatctgcgacgggatcctgaagctgctcgagtctgcgctcgtccctt---cc---gccgcttccgaggattccaaggtcttc---------------------------------------------------------tacctcaagatgaaaggcgattactataggtacttggctgagttcaagatc--------------------------------------ggtaaggagagagatgacgc---------------------------------cgctgataacactctctccgcttacgaa------------------------------------------------tc---------------tgctcaggagaatgcgaa---ggggct-----------------------------------------------agctccaactcacccgatccgtcttggtttggcattgaacttctctgtgtt--------------------------------------------------------------------------------------------------------ttattacgagatcctcaattctcc------------------------tgatcgtgcttgcaacctc------------------------------------------------gctaaaacggcttttgatgct----------------------------gccattgc------------------------------------tgagttagacacgctaggg--------------gaagagtcgtacaag-----------------------------------------------gatagcac--------------------------------------------------------------------tttgatcatgcaacttctacgtgacaa-----------------------------------------cctcactctctggacatccgacatg
>Brassica_rapa_I00819_LAMBDA
ggcgacgatgagcagagaccaatacgtctacatggcgaaactcgcc------------------------------------------------------------------------------------------------gagcaagcggagcgt---------------------------------------------------------------------------tacgaagagatggtccag----------------ttcatggaaagcctcg---taacc------------tcc---------gccaca----------cc---tgcc---ggcgagctcactgtagaggagagga------------------------acctcctctcggtcgcgtacaagaacgtgatcggatctcttcg----agccgcgtggag--------------gatcgtgtcttcgatcgagcagaa------------------ggaagagagcaggaagaa-------cgag----------------------------------------gaa-------cacgtgtcgctcgtcaaggactacagatctaaggtcgagagtg--------aactctccacgatctgctcggggatcctcaagctgctcgacacgcatctgatacctt---cc---gctagtgctagcgagtccaaagtgttt---------------------------------------------------------tacttgaagatgaaaggtgattaccatcggtacatggctgagttcaaatct--------------------------------------ggtgatgagaggaagaccgc---------------------------------tgctgaagatactatggtcgcttacaag------------------------------------------------gc---------------tgctcaggatgttgcggttgctgatct-----------------------------------------------agcgcctacgcatccgatcaggctgggtttggctcttaatttctcggtgtt--------------------------------------------------------------------------------------------------------ttactacgagattctcaactcttc------------------------ggagaaggcttgtagtatg------------------------------------------------gccaaacaggctttcgaggaa----------------------------gcaattgc------------------------------------ggagctggacacgttggga--------------gaggagtcgtacaaa-----------------------------------------------gacagtac--------------------------------------------------------------------tctcatcatgcagttgctaagggataa-----------------------------------------tctaaccctctggacctccgatatg
>Brassica_rapa_I02377_epsilon
-atggcctctgccagagaagagttcgtttaccttgcgaagcttgcg------------------------------------------------------------------------------------------------gagcaagcagagcga---------------------------------------------------------------------------tatgaagaaatggttgaa----------------ttcatggagaaagtca---cagaa------------g------------ccgtc----------ga---caaa---gacgaactcaccgtggaggaacgca------------------------acctcctctccgttgcttacaaaaacgtcatcggcgctcgtcg----tgcctcgtggcg--------------catcatctcctccatcgagcagaa------------------ggaagagagccgcggcaa-------cgat----------------------------------------gac-------cacgtcaacacgatccgtgactacagaagcaagatcgaaacgg--------agctctccaaaatctgcgacggtatccttaagcttctggatacgagacttatcccgg---ct---tctgcaaacggagattccaaggttttc---------------------------------------------------------taccttaagatgaagggagattaccataggtacttggctgagtttaagacc--------------------------------------gctcaggagaggaaagacgc---------------------------------cgccgagcacaccctcaccgcttacaaa------------------------------------------------gc---------------cgctcaggacattgctaactccgaatt-----------------------------------------------ggctccaacccacccgatccgtcttggtctggccttgaacttctctgtctt--------------------------------------------------------------------------------------------------------ttactatgagattctcaactctcc------------------------agaccgtgcttgcagtctc------------------------------------------------gctaagcaggcgtttgatgaa----------------------------gcaattgc------------------------------------tgagttggatactctaggc--------------gaggagtcatacaag-----------------------------------------------gacagtac--------------------------------------------------------------------cttgatcatgcagcttctccgtgacaa-----------------------------------------ccttactctctggacttccgacatg
>Brassica_rapa_I03118_IOTA
atccgacaaagagagagagacattcgtctacttggctaagctctcc------------------------------------------------------------------------------------------------gaacaagccgagcgt---------------------------------------------------------------------------tacgacgagatggttgag----------------acgatgaagaaagtgg---cgaag----------------------------------------gt---ggac---agcgagctcacggtggaggagagga------------------------atctattgtccgttggttacaagaacgtgatcggagctagacg----ggcctcgtggag--------------gatcatgtcgtccatcgagcagaa------------------ggaagagtctaaaggcaa-------cgaa----------------------------------------tca-------aacgtgaaaacaatcaaggggtatcgccaaaaggtagaggacg--------agctcgcgaacatttgtcaagacattctcagcatcattgatcagcatctcatccctc---ac---gctacctctggagaagccaccgttttc---------------------------------------------------------tattacaagatgaaaggagattactaccgttacctggctgagtttaagacc--------------------------------------gagcaagagaggaaggaagc---------------------------------ctctgaacagtcactcaaaggctatgag------------------------------------------------gc---------------tgcaacacaagctgcaagcactgagct-----------------------------------------------tccttcgacccacccgattcgtcttggccttgctcttaacttctctgtttt--------------------------------------------------------------------------------------------------------ctactatgagatcatgaactctcc------------------------tgaaagagcttgccatctg------------------------------------------------gcgaagcaagctttcgatgag----------------------------gcgattgc------------------------------------ggagttggatactctaagc--------------gaggagtcatacaag-----------------------------------------------gatagcac--------------------------------------------------------------------tttgatcatgcagctcctgagagacaa-----------------------------------------cctcaccctctggacttctgatctt
>Brassica_rapa_I03320_epsilon
-atggagactgagagggaaaagcatgtttacttggccaagctctct------------------------------------------------------------------------------------------------gagcaaaccgagcga---------------------------------------------------------------------------tacgatgagatggttgag----------------gcgatgaagaaagtag---ctcag----------------------------------------ct---tgat---gtggagctcacggtagaggagagga------------------------accttgtgtctgtagggtacaagaacgtgattggggcaaggag----agcttcgtggag--------------aatactatcatccatcgagcagaa------------------ggaagagtccaaggggaa-------cgag----------------------------------------gag-------aatgtcaagaggattcagaactatcgaaagaaagttgaagacg--------agcttgctaaagtttgtaatgacatcttgtctgtcatcgataaacatctcattccgt---cg---tctactgctgtggagtccactgtgttt---------------------------------------------------------ttctacaaaatgaaaggagattattatcgatatctggcagagttcagttct--------------------------------------ggtgctgaacgcaaggaagc---------------------------------cgcagatcagtctcttgaggcatataag------------------------------------------------gc---------------tgctgttgctgctgcggagactggatt-----------------------------------------------ggcaccaacacatccagttagactcggcttggcgttgaacttttctgtttt--------------------------------------------------------------------------------------------------------ctactatgagatcttaaactctcc------------------------cgaaagcgcatgtcaattg------------------------------------------------gctaagcaagcattcgacgat----------------------------gcaatagc------------------------------------tgaacttgacagcctgaac--------------gaggaatcatacaag-----------------------------------------------gacagcac--------------------------------------------------------------------tcttatcatgcagctacttagagacaa-----------------------------------------tctcaccttgtggacttcagacctc
>Brassica_rapa_J02307_LAMBDA
ggcgacactaggcagagagcagtacgtgtacatggcgaagctcgcg------------------------------------------------------------------------------------------------gagcaggcggagcgt---------------------------------------------------------------------------tacgaggagatggtccag----------------ttcatggagcagctcg---tcaca---------tccgcc---------gctcca----------tc---atca---tcggagctcaccgtggaggagcgca------------------------acctcctctcggtggcctacaagaacgtgatcggatctctgcg----cgcggcgtggag--------------gatcgtgtcgtcgatcgagcagaa------------------ggaagagagcaggaagaa-------cgag----------------------------------------gag-------cacgcggcgctcgtgaaggactacagatctaaggtggaggcgg--------agctctcctcggtctgctccgggatcctcaggctcctcgatgagcatctgatcccgt---cg---gcggcggggagcgagtcgaaggtgttt---------------------------------------------------------tacatgaagatgaagggggattaccataggtacatggcggagtttaagtct--------------------------------------ggtgaggagaggaaaggtgc---------------------------------tgctgaagatactatggttgcttacaag------------------------------------------------gc---------------tgctcaggatattgcagcggctgatat-----------------------------------------------ggctcctactcatcccataaggcttgggcttgctctcaatttctctgtgtt--------------------------------------------------------------------------------------------------------ttattatgagatcctcaattcttc------------------------cgacaaagcttgtaacatg------------------------------------------------gccaaacaggcatttgaagaa----------------------------gcgatagc------------------------------------tgagcttgacacactggga--------------gaagaatcctacaaa-----------------------------------------------gacagcac--------------------------------------------------------------------tctcattatgcagttgctcagggacaa-----------------------------------------tcttaccctctggacctccgatatg
>Capsella_grandiflora_0096s0008
ggcggtttctgcgcgtgaagagttcgtatacatggccaagctcgct------------------------------------------------------------------------------------------------gagcaagcggagagg---------------------------------------------------------------------------tacgaagagatggttgag----------------ttcatggagaaagtct---ccgcc------------g------------ccgtt----------ga---cggc---gatgaactcaccgttgaagagcgaa------------------------atcttctctccgtcgcttacaagaacgtcatcggtgctcgccg----tgcctcgtggcg--------------tatcatctcttcgatcgagcagaa------------------ggaagagagccgcggtaa-------cgaa----------------------------------------gac-------cacgtcaccgcgatccgtgattacaggtctaagatcgagacgg--------agctctccggaatctgcgacggaatcctcaagttgcttgactctaggctcatccccg---cc---gctgcttccggtgattccaaggtcttt---------------------------------------------------------tacctcaagatgaagggagattaccaccggtacttggccgagttcaagact--------------------------------------ggtcaagagaggaaagacgc---------------------------------cgctgaacacaccctctccgcctacaaa------------------------------------------------tc---------------tgctcaggatattgccaatgcagagct-----------------------------------------------tgctccaactcacccaattcgtctcggtcttgcattgaacttctctgtgtt--------------------------------------------------------------------------------------------------------ctattacgagatcctcaattctcc------------------------tgatcgtgcttgcaacctc------------------------------------------------gccaaacaggcctttgatgaa----------------------------gcgattgc------------------------------------agagttggacactcttggt--------------gaagaatcatacaag-----------------------------------------------gacagtac--------------------------------------------------------------------cttgatcatgcagcttcttcgtgacaa-----------------------------------------ccttactctctggacatccgatatg
>Capsella_grandiflora_0114s0070_epsilon
-atggagaacgagagggagaagcaagtttacttggccaagctctcc------------------------------------------------------------------------------------------------gagcaaaccgaaaga---------------------------------------------------------------------------tacgatgaaatggttgag----------------gcgatgaagaaagttg---ctcag----------------------------------------ct---tgat---gtggagctaacagtggaggagagaa------------------------accttgtatctgttgggtacaagaatgtgattggtgcaaggag----agcttcatggag--------------aatactatcctccatcgagcagaa------------------ggaagagtctaagggaaa-------tgag----------------------------------------gaa-------aatgtcaagaggcttaagacttaccgaaagagagttgaagatg--------agcttgccaaagtttgtaatgacatcttgtccgtcattgataagcacctcattccgt---cg---tctactgctgtggagtcaactgtcttt---------------------------------------------------------ttctacaaaatgaaaggagattatttccgttatttggcagagttcagttct--------------------------------------ggtgctgaacgcaaggaagc---------------------------------tgcagatcagtctcttgaagcttataag------------------------------------------------gc---------------tgctgttgctgctgcagacactggttt-----------------------------------------------ggcacccacacatccagttagacttggcttggcattgaacttttcagtttt--------------------------------------------------------------------------------------------------------ctactatgagatcttaaactctcc------------------------tgaaagcgcatgccaactg------------------------------------------------gctaagcaagcattcgatgat----------------------------gcgattgc------------------------------------tgaacttgacagcctcaac--------------gaggaatcatacaag-----------------------------------------------gacagcac--------------------------------------------------------------------tcttatcatgcagctacttagagacaa-----------------------------------------tctcaccttgtggacttcagatctc
>Capsella_grandiflora_0202s0053
ttctgggaaagagcgtgacgctttcgtctacctcgctaagctttct------------------------------------------------------------------------------------------------gagcaagctgagcgt---------------------------------------------------------------------------tatgaagagatggtggaa----------------tcaatgaaaaatgttg---cgaaa----------------------------------------tt---gaac---gttgatctgaccgtggaagagagga------------------------acttgctctctgtgggatacaagaacgtgattggttctaggag----agcttcctggag--------------gatcttctcttcgattgaacagaa------------------agaagctgtgaaagggaa-------tgat----------------------------------------gtt-------aatgtaaagaggatcaaagattatatggagaaggttgagttag--------agctttcagacatatgcattgatataatgtctgtgttagatgagcatctgattccat---cg---gcttctgagggtgaatcaactgtcttc---------------------------------------------------------ttcaacaagatgaaaggtgactattaccgctaccttgcagaattcaaatca--------------------------------------gggaatgagaggaaagaggc---------------------------------tgctgatcagtctttgaaagcctatgag------------------------------------------------at---------------tgctactactgctgctgagtctaaact-----------------------------------------------tccaccaacacatcctatcagattgggtctggctttgaatttctctgtctt--------------------------------------------------------------------------------------------------------ctactacgagatcatgaacgcacc------------------------tgaaagggcatgtcacctt------------------------------------------------gctaagcaggcgtttgatgat----------------------------gctatctc------------------------------------agagcttgacacactgaat--------------gaagaatcttacaaa-----------------------------------------------gatagcac--------------------------------------------------------------------cttaatcatgcaactccttagggacaa-----------------------------------------tctgaccttgtggacttctgacatc
>Capsella_grandiflora_0764s0007_epsilon
atcctcatcaccgagggaagagttcgtctacctcgcgaaactcgct------------------------------------------------------------------------------------------------gaacaagcggagcgt---------------------------------------------------------------------------tacgaagaaatggtcgaa----------------ttcatggaaaaagtcg---ccgaa------------g------------ccgtc----------ga---caaa---gacgaactcaccgtcgaggaacgta------------------------acctcctctccgtcgcttacaaaaacgtgatcggagctcgtcg----tgcttcgtggcg--------------tatcatctcttcgattgaacagaa------------------ggaagagagccgcggtaa-------cgat----------------------------------------gac-------catgtcgcaacgatccgtgattacagaagcaagattgaatctg--------agttatccaaaatctgtgacggtatccttaagcttcttgatactaggcttgttccag---ct---tctgctaatggtgattctaaggttttt---------------------------------------------------------taccttaagatgaagggagattatcataggtatttggctgagtttaagact--------------------------------------ggtcaagagaggaaagattc---------------------------------tgctgaacatactctcaccgcttacaaa------------------------------------------------gc---------------cgctcaggatattgcgaattctgaatt-----------------------------------------------ggctccaacgcatccaattcgtcttggtttggctttgaacttctctgtgtt--------------------------------------------------------------------------------------------------------ttactatgagattcttaactctcc------------------------tgaccgtgcttgcaatctc------------------------------------------------gctaagcaggcgtttgatgaa----------------------------gccattgc------------------------------------ggagttggatactctaggt--------------gaagagtcatacaag-----------------------------------------------gacagtac--------------------------------------------------------------------cttgatcatgcagcttctccgtgacaa-----------------------------------------ccttactctctggacttctgacatg
>Capsella_grandiflora_0894s0004_IOTA
atccgacaaagagagagagacttttgtctatatggctaaactctcc------------------------------------------------------------------------------------------------gaacaagccgagcga---------------------------------------------------------------------------tacgacgagatggtggag----------------acgatgaagaaagtgg---cgagg----------------------------------------gt---gaac---agtgagctgacggtggaagagagga------------------------atctattgtctgttggttacaagaatgtgattggagcaagaag----agcctcgtggag--------------gataatgtcgtcgatcgagcagaa------------------ggaagagtccaaaggcaa-------tgaa----------------------------------------tca-------aacgtgaaacatatcaaaggttatcgccaaaaggtagaagatg--------agctcgccaacatttgtcaagacattctctccatcattgatcagcatctcatccctc---ac---gctacctcaggggaagccaccgtcttc---------------------------------------------------------tactacaagatgaaaggagattatttccgttacttggctgagtttaagacc--------------------------------------gagcaagagaggaaggaagc---------------------------------cgctgaacagtcgctcaaaggctatgag------------------------------------------------gc---------------tgcaacacaagctgcaagcactgagct-----------------------------------------------tccttcgacccatcccattcgtcttggccttgctctcaacttctctgtttt--------------------------------------------------------------------------------------------------------ctactatgagatcatgaactctcc------------------------tgaaagagcttgccatttg------------------------------------------------gctaagcaagccttcgatgag----------------------------gcgattgc------------------------------------ggagttagatactctaagc--------------gaggagtcatacaag-----------------------------------------------gacagcac--------------------------------------------------------------------tttgatcatgcaactcctgagagacaa-----------------------------------------cctcaccctctggacttctgatctt
>Capsella_grandiflora_0917s0044_LAMBDA
gacgacgttaagcagagatcaatacgtgtacatggcgaagcttgcc------------------------------------------------------------------------------------------------gagcaagctgagcgt---------------------------------------------------------------------------tacgaagagatggttgag----------------ttcatggaacagctcg---taagt------------gga---------gcaaca----------cc---agcc---ggtgaactgaccgtggaagagagga------------------------accttctctccgtcgcgtataagaacgtgattggatctcttcg----cgccgcttggag--------------aatagtgtcttcgatagagcagaa------------------ggaagagagcaggaagaa-------cgaa----------------------------------------gaa-------cacgtgtcgctcgtcaaggattacagatctaaggtggagactg--------agctctcaacgatctgctcaggaatcctgaggctgcttgattcgcatctgattcctt---ct---gctactgcaagtgagtctaaggtcttt---------------------------------------------------------tacctcaagatgaaaggagattaccatcgttatctcgccgagttcaaatct--------------------------------------ggtgatgagaggaaaacagc---------------------------------tgccgaagatactatgatcgcttacaaa------------------------------------------------gc---------------tgctcaggatgttgcgattgctgatct-----------------------------------------------agcacctacacatccgatcaggctgggtctggctctcaatttctcagtgtt--------------------------------------------------------------------------------------------------------ttactacgaaattctcaactcttc------------------------agaaaaagcttgtagcatg------------------------------------------------gccaaacaggctttcgaagaa----------------------------gccattgc------------------------------------ggagttggacacattgggg--------------gaagagtcatacaag-----------------------------------------------gacagtac--------------------------------------------------------------------tctcatcatgcagttgctaagggacaa-----------------------------------------tctaaccctttggacctccgatatg
>Capsella_grandiflora_1085s0015_LAMBDA
ggcgacattaggcagagaccagtatgtgtacatggcgaagctggcg------------------------------------------------------------------------------------------------gagcaggcggagcgt---------------------------------------------------------------------------tacgaagagatggttcaa----------------ttcatggaacagctag---tcaca------------ggc---------gctact----------cc---ggct---gaggagctcaccgttgaagagagga------------------------acctcctctcagttgcttacaaaaacgtgatcggatctctacg----cgccgcctggag--------------gatcgtgtcctcgattgagcagaa------------------ggaagagagcaggaagaa-------cgaa----------------------------------------gac-------cacgtgtcgctcgtcaaggattacagatctaaagtggagagtg--------agctttcctccgtctgctctggaatccttaagctccttgactcgcatctcatcccat---cc---gctggagcgagtgagtctaaggtcttt---------------------------------------------------------tacttgaagatgaaaggtgattatcatcgttacatggctgagttcaagtcc--------------------------------------ggagatgagaggaaaactgc---------------------------------tgctgaagataccatgctcgcttacaaa------------------------------------------------gc---------------agctcaggatatcgcagctgccgatat-----------------------------------------------ggcgcctactcatccgataaggcttgggctggccctgaatttctcagtgtt--------------------------------------------------------------------------------------------------------ctactatgagattctcaattcttc------------------------agacaaagcttgtaacatg------------------------------------------------gctaaacaggcttttgaagaa----------------------------gccatagc------------------------------------tgagctcgacacgctggga--------------gaggaatcctacaaa-----------------------------------------------gatagcac--------------------------------------------------------------------tctcataatgcagttgctgagggacaa-----------------------------------------tttaaccctttggacctccgatatg
>Capsella_grandiflora_1194s0052_LAMBDA
------ttcttcgcgggaagagaatgtgtacttagccaagttagct------------------------------------------------------------------------------------------------gagcaagctgaacgt---------------------------------------------------------------------------tatgaggaaatggttgag----------------ttcatggagaaagttg---caaag------------a------------ctgtt----------ga---cacc---gacgagcttactgtggaagagcgaa------------------------acctcttgtccgttgcttacaagaacgtgattggtgctaggag----agcttcctggag--------------gatcatatcttccattgaacagaa------------------ggaagaaagcagaggcaa-------aggg----------------------------------------gat-------cacgtttcgattatcaaggactacagaggaaagattgaaaccg--------aactcaacagaatctgtgatgggattttgaatcttctggattctcaccttgttccaa---ct---gcatctttggctgagtccaaagtcttt---------------------------------------------------------tacctcaaaatgaaaggagattaccacaggtaccttgctgagtttaagact--------------------------------------ggagctgagaggaaggaagc---------------------------------tgcagagagcaccttggttgcttacaag------------------------------------------------tc---------------ggctcaggatattgcacttgctgattt-----------------------------------------------agctcctactcatccgattagattgggacttgctctcaacttctctgtctt--------------------------------------------------------------------------------------------------------ctactacgagattctcaactcacc------------------------tgatcgtgcttgcggtctc------------------------------------------------gcaaaacaggctttcgatgag----------------------------gctatttc------------------------------------tgagctggacacattagga--------------gaagaatcatacaaa-----------------------------------------------gacagtac--------------------------------------------------------------------actgataatgcaacttctccgtgacaa-----------------------------------------tttgaccctttggacttctgacatc
>Capsella_grandiflora_3432s0011
aggttcatcagcaagggaagaattcgtatacatggcgaaactcgcg------------------------------------------------------------------------------------------------gaacaagccgagcga---------------------------------------------------------------------------tacgaagaaatggttgaa----------------ttcatggaaaaagtcg---cgaaa------------g------------ctgtt----------ga---caaa---gaagaactcaccgtcgaagaacgta------------------------acctcctctccgtcgcttacaaaaacgtgatcggagctcgtcg----tgcttcgtggag--------------aatcatttcatcgattgaacagaa------------------ggaagagtctcgcggcaa-------cgat----------------------------------------gac-------catgtttccttgatccgtgattacagaagcaaaatcgaaaccg--------agctttctgatatctgtgatggtatcctcaagcttctcgatacgattcttgttcccg---ct---gctgcttctggagattcgaaggtgttt---------------------------------------------------------taccttaagatgaaaggtgattaccatagatacttggctgagtttaaatct--------------------------------------ggtcaagagaggaaagatgc---------------------------------tgctgaacatacgcttactgcttacaaa------------------------------------------------gc---------------tgctcaggacattgctaactctgaatt-----------------------------------------------ggctcctactcacccgattcgtcttggtcttgcgttgaacttctctgtgtt--------------------------------------------------------------------------------------------------------ttactatgagattctcaattctcc------------------------tgaccgtgcttgtaatctc------------------------------------------------gctaagcaggcgtttgatgaa----------------------------gctattgc------------------------------------tgaattggatactcttggt--------------gaagagtcatacaag-----------------------------------------------gacagtac--------------------------------------------------------------------tttgattatgcagcttcttcgtgataa-----------------------------------------cctcactctctggacttctgacatg
>Capsella_grandiflora_4497s0009_epsilon
gactgaatcaacaagggaagagaatgtttacatggcgaaattagct------------------------------------------------------------------------------------------------gaacaagctgagcgt---------------------------------------------------------------------------tacgaagaaatggttgaa----------------ttcatggagaaagttg---cgaaa------------a------------ctgtt----------ga---tgct---gaagaactttcagttgaagagagga------------------------atcttctctctgttgcatacaagaacgtgattggagcaagaag----agcttcatggag--------------gatcatttcttcgattgagcagaa------------------agaagagagcaaagggaa-------tgaa----------------------------------------gat-------catgttgccattatcaaggattacaggggaaagattgaaactg--------agcttagcaaaatctgtgatgggatcttgaatgttcttgaagctcatcttattccat---ct---gcttcaccagctgaatccaaagtgttt---------------------------------------------------------taccttaaaatgaaaggagattaccacaggtatcttgctgagtttaaggct--------------------------------------ggtgctgagaggaaagaagc---------------------------------tgctgaaagcactttggttgcttacaag------------------------------------------------tc---------------tgcttcggacattgccactgcagagtt-----------------------------------------------agctcccactcacccaataaggcttggtcttgccctcaacttctctgtgtt--------------------------------------------------------------------------------------------------------ttactacgaaatcctgaactcgcc------------------------tgaccgtgcttgcagcctc------------------------------------------------gcaaagcaggcatttgacgat----------------------------gctatcgc------------------------------------tgaattggataccttgggt--------------gaggaatcatacaag-----------------------------------------------gacagtac--------------------------------------------------------------------acttatcatgcagcttcttagagacaa-----------------------------------------tctcactctctggacttcagatatg
>Capsella_grandiflora_6845s0050_LAMBDA
ttctgattcgtcccgggaagacaatgtgtacatggccaagttagcc------------------------------------------------------------------------------------------------gagcaggctgaacgt---------------------------------------------------------------------------tatgaggagatggttgag----------------ttcatggagaaagttg---caaag------------a------------ctgtg----------aa---cact---gaggagcttactgttgaagagagga------------------------atctcttgtctgttgcctacaagaacgtaattggtgctaggag----ggcttcctggag--------------gattatttcctctattgagcagaa------------------ggaagaaagcaggggtaa-------cagt----------------------------------------gat-------catgtttcgattatcaaggactacagaggaaagattgaaactg--------agctcagcaagatttgcgatggcattttgaatcttctcgaggatcatctcgttcctg---ct---gcttccttggctgagtccaaagttttt---------------------------------------------------------tacctcaagatgaagggagattatcaccggtaccttgctgaattcaagact--------------------------------------ggtgctgagaggaaagaagc---------------------------------tgccgagagcactcttgtggcctacaag------------------------------------------------tc---------------agctcaggatattgctcttgctgattt-----------------------------------------------ggctcccactcacccaatcagactggggcttgctcttaacttctctgtttt--------------------------------------------------------------------------------------------------------ctactatgagattctcaactcatc------------------------tgaccgtgcgtgtaatctc------------------------------------------------gctaagcaggcttttgatgag----------------------------gcaatctc------------------------------------tgaactagacacattggga--------------gaggaatcatacaag-----------------------------------------------gacagtac--------------------------------------------------------------------attgatcatgcagcttctccgcgacaa-----------------------------------------tctcaccctctggacttctgacttc
>Capsella_rubella_01717
aggttcatcagcaagggaagaattcgtatacatggcgaaactcgcg------------------------------------------------------------------------------------------------gaacaagccgagcga---------------------------------------------------------------------------tacgaagaaatggttgaa----------------ttcatggaaaaagtcg---cgaaa------------g------------ctgtt----------ga---caaa---gaagaactcaccgtcgaagaacgta------------------------acctcctctccgtcgcttacaaaaacgtgatcggagctcgtcg----tgcttcttggag--------------aatcatttcatcgattgaacagaa------------------ggaagagtctcgcggcaa-------cgat----------------------------------------gac-------catgtttccttgatccgtgattacagaagcaaaatcgaaaccg--------agctttctgatatctgtgatggtatcctcaagcttctcgatacgattctcgttcccg---ct---gctgcttctggagattcgaaggtgttt---------------------------------------------------------taccttaagatgaaaggtgattaccatagatacttggctgagtttaaatct--------------------------------------ggtcaagagaggaaagatgc---------------------------------tgctgaacatactcttactgcttacaaa------------------------------------------------gc---------------tgctcaggacattgctaactctgaatt-----------------------------------------------ggctcctactcacccgattcgtcttggtcttgcgttgaacttctctgtgtt--------------------------------------------------------------------------------------------------------ttactatgagattctcaattctcc------------------------tgaccgtgcttgtaatctc------------------------------------------------gctaagcaggcgtttgatgaa----------------------------gctattgc------------------------------------tgaattggatactcttggt--------------gaagagtcatacaag-----------------------------------------------gacagtac--------------------------------------------------------------------tttgattatgcagcttcttcgtgataa-----------------------------------------cctcactctctggacttctgacatg
>Capsella_rubella_01718m_LAMBDA
ttctgatttgtcccgggaagacaatgtgtacatggccaagttagcg------------------------------------------------------------------------------------------------gagcaggctgaacgt---------------------------------------------------------------------------tatgaggagatggttgag----------------ttcatggagaaagttg---caaag------------a------------ctgtg----------ga---cact---gaggagcttactgttgaagagagga------------------------atctcttgtctgttgcctacaagaacgtgattggtgctaggag----ggcttcctggag--------------gattatttcctctattgagcagaa------------------ggaagaaagcaggggtaa-------cagt----------------------------------------gat-------catgtttcgattatcaaggactacagaggaaagattgaaactg--------agctcagcaagatttgcgatggcattttgaatcttctcgaggatcatctcgttcctg---ct---gcttccttggctgagtccaaagtcttt---------------------------------------------------------tacctcaagatgaagggagattatcaccggtaccttgctgaattcaagact--------------------------------------ggttctgagaggaaagaagc---------------------------------tgctgagagcactcttgtggcctacaag------------------------------------------------tc---------------agctcaggatattgctcttgctgatct-----------------------------------------------ggctcccactcacccaatcaggctggggcttgctcttaacttctctgtttt--------------------------------------------------------------------------------------------------------ctactatgagattctcaactcatc------------------------tgaccgtgcgtgtaatctc------------------------------------------------gctaagcaggcttttgatgag----------------------------gcaatctc------------------------------------tgaactagacacattggga--------------gaggaatcatacaag-----------------------------------------------gacagtac--------------------------------------------------------------------attgatcatgcagcttctccgcgacaa-----------------------------------------tctcaccctctggacttctgacttc
>Capsella_rubella_01809m_LAMBDA
ggcgacattaggcagagaccagtatgtgtacatggcgaagctggcg------------------------------------------------------------------------------------------------gagcaggcggagcgt---------------------------------------------------------------------------tacgaagagatggttcaa----------------ttcatggaacagctag---tcaca------------ggc---------gctact----------cc---ggct---gaggagctcaccgttgaagagagga------------------------atctcctctcagttgcttacaaaaacgtgatcggatctctacg----cgccgcctggag--------------gatcgtgtcctcgattgagcagaa------------------ggaagagagcaggaagaa-------cgaa----------------------------------------gac-------cacgtgtcgctcgtcaaggattacagatctaaagtcgagagtg--------agctttcctccgtctgctctggaatccttaagctccttgactcgcatctcatcccat---cc---gctggagcgagtgagtctaaggtcttt---------------------------------------------------------tacttgaagatgaaaggtgattatcatcgttacatggctgagttcaagtcc--------------------------------------ggagatgagaggaaaactgc---------------------------------tgctgaagataccatgctcgcttacaaa------------------------------------------------gc---------------agctcaggatatcgcagctgccgatat-----------------------------------------------ggcgcctactcatccgataaggcttggtctggccctgaatttctcagtgtt--------------------------------------------------------------------------------------------------------ctactatgagattctcaattcttc------------------------agacaaagcttgtaacatg------------------------------------------------gctaaacaggcttttgaagaa----------------------------gccatagc------------------------------------tgagctcgacacgctggga--------------gaggaatcctacaaa-----------------------------------------------gatagcac--------------------------------------------------------------------tctcataatgcagttgctgagggacaa-----------------------------------------tttaaccctttggacctccgatatg
>Capsella_rubella_05536_epsilon
gactgaatcaacaagggaagagaatgtttacatggcgaaattagct------------------------------------------------------------------------------------------------gaacaagccgagcgt---------------------------------------------------------------------------tacgaagaaatggttgaa----------------ttcatggagaaagttg---caaaa------------a------------ctgtt----------ga---tgct---gaagaactctcagttgaagagagga------------------------atcttctctctgttgcatacaagaacgtgattggagcaagaag----agcttcatggag--------------gatcatttcttcgattgagcagaa------------------agaagagagcaaagggaa-------tgaa----------------------------------------gat-------catgttgccattatcaaggattacaggggaaagattgaaactg--------agcttagcaaaatctgtgatgggatcttgaatgttcttgaagctcatcttattccat---ct---gcttcaccagctgaatccaaagtgttt---------------------------------------------------------taccttaaaatgaagggagattaccataggtatcttgctgagtttaaggct--------------------------------------ggtgctgagaggaaagaagc---------------------------------tgctgaaagcactttggttgcttacaag------------------------------------------------tc---------------tgcttcggacattgccactgctgagtt-----------------------------------------------agctcccactcacccaataagacttggtcttgccctcaacttctctgtgtt--------------------------------------------------------------------------------------------------------ttactacgaaatcctgaactcgcc------------------------tgaccgtgcttgcagcctc------------------------------------------------gcaaagcaggcatttgacgat----------------------------gctatcgc------------------------------------tgaattggataccttgggt--------------gaggaatcatacaag-----------------------------------------------gacagcac--------------------------------------------------------------------acttatcatgcagcttcttagagacaa-----------------------------------------tctcactctctggacttcagatatg
>Capsella_rubella_10011_epsilon
atcctcatcaccgagggaagagttcgtctacctcgcgaaactcgct------------------------------------------------------------------------------------------------gaacaagcggagcgt---------------------------------------------------------------------------tacgaagaaatggtcgaa----------------ttcatggaaaaagtcg---ccgaa------------g------------ccgtc----------ga---caaa---gacgaactcaccgtcgaggaacgta------------------------acctcctctccgtcgcttacaaaaacgtgatcggagctcgtcg----tgcttcgtggcg--------------tatcatctcttcgatcgaacagaa------------------agaagagagccgtggtaa-------cgat----------------------------------------gac-------catgtcgcaacgatccgtgattacagaagcaagattgaatctg--------agttatccaaaatctgtgacggtatccttaagcttcttgatactaggcttgttccag---ct---tctgctaatggtgattctaaggtattt---------------------------------------------------------taccttaagatgaagggagattatcataggtatttggctgagtttaagact--------------------------------------ggtcaagagaggaaagattc---------------------------------tgctgaacatactctcaccgcttacaaa------------------------------------------------gc---------------cgctcaggatattgcgaattctgaatt-----------------------------------------------ggctccaacgcatccgattcgtcttggtttggctttgaacttctctgtgtt--------------------------------------------------------------------------------------------------------ttactatgagattcttaactctcc------------------------tgaccgtgcttgcaatctc------------------------------------------------gctaagcaggcgtttgatgaa----------------------------gccattgc------------------------------------tgagttagatactctaggt--------------gaagagtcatacaag-----------------------------------------------gacagtac--------------------------------------------------------------------cttgatcatgcagcttctccgtgataa-----------------------------------------ccttactctctggacttctgacatg
>Capsella_rubella_10023868m
ttctgggaaagagcgtgacgctttcgtctacctcgctaagctttct------------------------------------------------------------------------------------------------gagcaagctgagcgt---------------------------------------------------------------------------tatgaagagatggtggaa----------------tcaatgaaaaatgttg---cgaaa----------------------------------------tt---gaac---gttgatctgaccgtggaagagagga------------------------acttgctctctgtaggatacaagaacgtgattggttctaggag----agcttcctggag--------------gatcttctcttcgattgaacagaa------------------agaagctgtgaaagggaa-------tgat----------------------------------------gtt-------aatgtaaagaggatcaaagattatatggagaaggttgagttag--------agctttcagacatatgcattgatataatgtctgtgttagatgagcatctgattccat---cg---gcttctgagggtgaatcaactgtcttc---------------------------------------------------------ttcaacaagatgaaaggtgactattaccgctaccttgcagaattcaaatca--------------------------------------gggaatgagaggaaagaggc---------------------------------tgctgatcagtctttgaaagcctatgag------------------------------------------------at---------------tgctactactgctgctgagtctaaact-----------------------------------------------tccaccaacacatcctatcagattgggtctggctttgaatttctctgtctt--------------------------------------------------------------------------------------------------------ctactacgagatcatgaacgcacc------------------------tgaaagggcatgtcacctt------------------------------------------------gctaagcaggcgtttgatgat----------------------------gctatctc------------------------------------agagcttgacacactgaat--------------gaagaatcttacaaa-----------------------------------------------gatagcac--------------------------------------------------------------------cttaatcatgcaactccttagggacaa-----------------------------------------tctgaccttgtggacttctgacatc
>Capsella_rubella_10075_epsilon
-atggagaacgagagggagaagcaagtttacttggccaagctctct------------------------------------------------------------------------------------------------gagcaaaccgaaaga---------------------------------------------------------------------------tacgatgaaatggttgag----------------gcgatgaagaaagttg---ctcag----------------------------------------ct---tgat---gtggagctaacagtggaggagagaa------------------------accttgtatctgttgggtacaagaatgtgattggtgcaaggag----agcttcatggag--------------aatactatcctccatcgagcagaa------------------ggaagagtctaagggaaa-------tgag----------------------------------------gaa-------aatgtcaagaggcttaagacttaccgaaagagagttgaagatg--------agcttgccaaagtttgtaatgacatcttgtccgtcattgataagcacctcattccgt---cg---tctactgctgtggagtcaactgtcttt---------------------------------------------------------ttctacaaaatgaaaggagattatttccgttatttggcagagttcagttct--------------------------------------ggtgctgaacgcaaggaagc---------------------------------tgcagatcagtctcttgaagcttataag------------------------------------------------gc---------------tgctgttgctgctgcagacactggttt-----------------------------------------------ggcacccacacatccagttagacttggcttggcattgaacttttcagtttt--------------------------------------------------------------------------------------------------------ctactatgagatcttaaactctcc------------------------tgaaagcgcatgccaactg------------------------------------------------gctaagcaagcattcgatgat----------------------------gcgattgc------------------------------------tgaacttgacagcctcaac--------------gaggaatcatacaag-----------------------------------------------gacagcac--------------------------------------------------------------------tcttatcatgcagctacttagagacaa-----------------------------------------tctcaccttgtggacttcagatctc
>Capsella_rubella_11021_IOTA
atccgacaaagagagagagacttttgtctatatggctaagctctcc------------------------------------------------------------------------------------------------gaacaagccgagcga---------------------------------------------------------------------------tacgacgagatggtggag----------------acgatgaagaaagtgg---cgagg----------------------------------------gt---gaac---agtgagctgacggtggaagagagga------------------------atctattgtctgttggttacaagaatgtgattggagcaagaag----agcctcgtggag--------------gataatgtcgtcgattgagcagaa------------------ggaagaatccaaaggcaa-------tgaa----------------------------------------tca-------aacgtgaaacatatcaaaggttatcgccaaaaggtagaagatg--------agctcgccaacatttgtcaagacattctcaccatcattgatcagcatctcatccctc---ac---gctacctcaggggaagccaccgtcttc---------------------------------------------------------tactacaagatgaaaggagattatttccgttacttggctgagtttaagacc--------------------------------------gagcaagagaggaaggaagc---------------------------------cgctgaacagtcgctcaaaggctatgag------------------------------------------------gc---------------tgcaacacaagctgcaagcactgagct-----------------------------------------------tccttcgacccatcccattcgtcttggccttgctctcaacttctctgtttt--------------------------------------------------------------------------------------------------------ctactatgagatcatgaactctcc------------------------tgaaagagcttgccatttg------------------------------------------------gctaagcaagccttcgatgag----------------------------gcgattgc------------------------------------ggagttagatactctaagc--------------gaggagtcatacaag-----------------------------------------------gacagcac--------------------------------------------------------------------tttgatcatgcaactcctgagagacaa-----------------------------------------cctcaccctctggacttctgatctt
>Capsella_rubella_14407m_LAMBDA
------gtcttcgcgggaagagaatgtgtacttagccaagttagct------------------------------------------------------------------------------------------------gagcaagctgaacgt---------------------------------------------------------------------------tatgaggaaatggttgag----------------ttcatggagaaagttg---ctaag------------a------------ctgtt----------ga---cacc---gacgagcttactgtggaagagcgaa------------------------acctcttgtccgttgcttacaagaacgtgattggtgctaggag----agcttcctggag--------------gatcatatcttccattgaacagaa------------------ggaagaaagcagaggcaa-------aggg----------------------------------------gat-------cacgtttcgattatcaaggactacagaggaaagattgaaaccg--------aactcaacagaatctgtgatgggattttgaatcttctggattctcaccttgttccaa---ct---gcatctttggctgagtccaaagtcttt---------------------------------------------------------tacctcaaaatgaaaggagattaccacaggtaccttgctgagtttaagact--------------------------------------ggagctgagaggaaggaagc---------------------------------tgcagagagcaccttggttgcttacaag------------------------------------------------tc---------------ggctcaggatattgcacttgctgattt-----------------------------------------------agctcctactcatccgattagattgggacttgctctcaacttctctgtctt--------------------------------------------------------------------------------------------------------ctactacgagattctcaactcacc------------------------tgatcgtgcttgcggtctc------------------------------------------------gcaaaacaggctttcgatgag----------------------------gctatttc------------------------------------tgagctggacacattagga--------------gaagaatcatacaaa-----------------------------------------------gacagtac--------------------------------------------------------------------actgataatgcaacttctccgtgacaa-----------------------------------------tttgaccctttggacttctgacatc
>Capsella_rubella_26999m_LAMBDA
gacgacgttaagcagagatcaatacgtgtacatggcgaagcttgcc------------------------------------------------------------------------------------------------gagcaagctgagcgt---------------------------------------------------------------------------tacgaagagatggttcag----------------ttcatggaacagctgg---taagt------------gga---------gcaaca----------cc---agcc---ggggaactcactgtggaagagagga------------------------accttctctccgtcgcgtataagaacgtgattggatctcttcg----cgccgcttggag--------------aatagtgtcttcgatagagcagaa------------------ggaagagagcaggaagaa-------cgaa----------------------------------------gaa-------cacgtgtcgctcgtcaaggattacagatctaaggtggagactg--------agctctcaacgatctgctcaggaatcctgaggctgcttgattcgcatctgattcctt---ct---gctactgcaagtgagtctaaggtcttt---------------------------------------------------------tacctcaagatgaaaggagattaccatcgttatctcgccgagttcaaatct--------------------------------------ggtgatgagaggaaaacagc---------------------------------tgccgaagatactatgatcgcttacaaa------------------------------------------------gc---------------tgctcaggatgttgcgattgctgatct-----------------------------------------------agcacctacacatccgatcaggctgggtctggctctcaatttctcagtgtt--------------------------------------------------------------------------------------------------------ttactacgaaattctcaactcttc------------------------agaaaaagcttgtagcatg------------------------------------------------gccaaacaggctttcgaagaa----------------------------gccattgc------------------------------------tgagctggacacattgggg--------------gaggagtcatacaag-----------------------------------------------gacagtac--------------------------------------------------------------------tcttatcatgcagttgctaagggacaa-----------------------------------------tctaaccctttggacctccgatatg
>Carica_papaya_1_115_IOTA
gacagagaaggagagagagacttacgtttacatggccaagctcgcc------------------------------------------------------------------------------------------------gaacaagccgagcga---------------------------------------------------------------------------tacgaagaaatggttgaa----------------agtatgaaaaatgttg---ctaaa----------------------------------------ct---tgat---tgtgagctgactgtggaggagagga------------------------atctcctctctgtgggatacaaaaacgtcattggtgctaggcg----agcttcgtggcg--------------tataatgtcttcaattgagcagaa------------------ggaagagtccaaaggaaa-------tgag----------------------------------------caa-------aatgttaaacttataaaaagttaccgtcagaaagtggaggagg--------aactttccaagatctgcagtgacattttaagcattatagataagcacctgattccct---cc---tcctcctctggggaggccactgtgttt---------------------------------------------------------tactacaagatgaaaggtgactactatcggtatcttgctgagttcaagact--------------------------------------gaccaggaaaggaaagaggc---------------------------------agctgaacagtcattgaagggctatgag------------------------------------------------gc---------------tgcttccagcactgccagcacagacct-----------------------------------------------tccatcaacccacccaatccgtcttggccttgcacttaacttctcagtctt--------------------------------------------------------------------------------------------------------ctattatgagatcatgaattctcc------------------------tgagagagcctgccatttg------------------------------------------------gctaaacaagctttcgacgag----------------------------gcaattgc------------------------------------agagttggataccttgagt--------------gaggaatcatacaag-----------------------------------------------gatagcac--------------------------------------------------------------------tttgatcatgcagctgttgagagataa-----------------------------------------cctcactctctggacttctgatttg
>Carica_papaya_309_6_LAMBDA
agacaacctgaccagagaccaatacgtgtacctggctaagctatcg------------------------------------------------------------------------------------------------gagcaagccgagcgc---------------------------------------------------------------------------tatgaggagatggtccag----------------ttcatgcagaagcttg---tggtc------------ggc---------tcgacg----------cc---ggcc---ggtgagctcaccgttgaggagcgga------------------------acctgctctccgttgcctacaaaaacgtgatcggctcgcttcg----ggcggcttggcg--------------tatcgtcagttcgatcgaacagaa------------------ggaggaaggtaggaagaa-------cgat----------------------------------------gaa-------cacgtggtgctcgtcaaggaatacagatcgaagatcgagagcg--------agctctccgaggtatgtgctagcatcttgaggttgctggactcgaatctggtacctt---ct---gctacagcgagtgaatccaaggtattc---------------------------------------------------------tacttgaagatgaagggggattaccacaggtacttggccgagtttaaggtt--------------------------------------ggtgatgaaaggaaagccgc---------------------------------cgctgaggatactatgctttcttacaag------------------------------------------------gc---------------tgctcaggacattgctcttgccgatct-----------------------------------------------cgcatcaacacatccgataaggttggggctagcactaaatttctcggtatt--------------------------------------------------------------------------------------------------------ctactatgagattctcaatcagtc------------------------tgataaagcatgtagcatg------------------------------------------------gccaagcaggcatttgaagaa----------------------------gctattgc------------------------------------tgagctcgacaccttggga--------------gaagaatcctacaag-----------------------------------------------gacagcac--------------------------------------------------------------------ccttatcatgcaactcttgagggacaa-----------------------------------------cctcactctgtggacatctgatgtc
>Carica_papaya_36_140_IOTA
-atggagaaggagagagagcaacaggtgtacttggcaagacttgct------------------------------------------------------------------------------------------------gagcaagccgagaga---------------------------------------------------------------------------tacgatgagatggttgaa----------------gcaatgaagaaagtag---ctaag----------------------------------------tt---ggat---gtggaactaactgttgaggagagga------------------------atctggtatctgttggatataaaaatgtgattggggcaagaag----ggcttcatggcg--------------gatattgtcttcaattgaacagaa------------------agaggaggccaaggggaa-------tgag----------------------------------------cag-------aatgtgaaaaggataaaggattacaggcatagggtagaagatg--------agctttcgaggatctgcaatgatatattgtctgtcattgataaccatttaattccat---ca---tcctcgacaggagaatcaactgttttt---------------------------------------------------------tactataagatgaaaggagattactttcgctatttggcagagtttaaaaca--------------------------------------ggcaatgatcgtaaagaagc---------------------------------tgcagatcagtcacttaaggcttacgag------------------------------------------------gc---------------tgctacagctacagcaacctcagattt-----------------------------------------------gcctcccacacatcctatcagacttggtctggctttgaacttttctgtttt--------------------------------------------------------------------------------------------------------ctactatgaaatcctaaactctcc------------------------tgagagagcttgccacctg------------------------------------------------gctaaacaagcatttgatgag----------------------------gcaattgc------------------------------------agaacttgatagccttaac--------------gaagaatcctacaag-----------------------------------------------gacagcac--------------------------------------------------------------------ccttattatgcagcttcttagggataa-----------------------------------------tctcaccttgtggacctcagatctg
>Carica_papaya_36_169
ggcctcatcacctcgcgaagagaatgtttacatggccaagctggcc------------------------------------------------------------------------------------------------gagcaggccgagcgt---------------------------------------------------------------------------tatgaggagatggtcgag----------------ttcatggagaaagtct---ccgcc------------g------------ccgtc----------ga---aaac---gaagagctcaccgtcgaggagagga------------------------atctcctctccgtcgcttacaagaatgtgatcggcgccaggcg----ggcctcctggcg--------------tatcatctcttcaatcgagcagaa------------------agaggagagccgcggcaa-------cgag----------------------------------------gac-------catgtgtccatgatccgcgactacagggccaagatcgagtctg--------agctttcctctatctgcgaagggatcctcaagctcctcgataccaggcttatcccat---cc---gcctccaccggggactccaaggtcttc---------------------------------------------------------tacctcaagatgaagggggattaccacagatacttggccgagttcaagacc--------------------------------------ggagccgagaggaaggaggc---------------------------------cgcggagagtactctcacagcttacaaa------------------------------------------------tc---------------tgctcaggatattgcaaatgcagagct-----------------------------------------------ggcaccaactcatccgatccgtcttggcctggctctgaacttttctgtgtt--------------------------------------------------------------------------------------------------------ttactatgagatcctcaattctcc------------------------tgatcgcgcctgcaatctc------------------------------------------------gccaaacaggcatttgatgaa----------------------------gctattgc------------------------------------ggaattggatactctcggc--------------gaggaatcatacaag-----------------------------------------------gacagcac--------------------------------------------------------------------tttgatcatgcagcttctgcgggataa-----------------------------------------tctcactctgtggacatctgacatg
>Carica_papaya_55_36_LAMBDA
ggcggctctgaacagagaccagtacgtgtacatggcgaagctcgcc------------------------------------------------------------------------------------------------gagcaagctgagagg---------------------------------------------------------------------------tacgaggaaatggttcag----------------tacatggaacagctgg---tgacg------------ggt---------tcgacc----------cc---ggcc---gctgagctcagtgtggaggagcgga------------------------atctcctctctgtcgcgtacaagaacgtgatcggttcactccg----agcagcctggcg--------------catagtgtcatcgattgagcagaa------------------ggaggagagtcgcaagaa-------cgac----------------------------------------gag-------cacgtggcgctggtcaaagactacagatccaaggtggagacgg--------agttatccgctgtgtgtgccggcattctcaagctgttggactcgcatctgatcccat---ct---gcggtagctagcgaatccaaggtgttt---------------------------------------------------------tacctcaagatgaaaggagattatcaccgctacttggcggaattcaaggtc--------------------------------------ggggatgagaggaaagcggc---------------------------------cgccgaggatacgatgcttgcgtataag------------------------------------------------ac---------------agcacaggatattgcactggctgatct-----------------------------------------------tcctccaactcatccgataaggctgggactggctctcaacttctcagtatt--------------------------------------------------------------------------------------------------------ttactatgagattctaaattcatc------------------------agagaaggcctgtagcatg------------------------------------------------gcaaaacaggccttcgaagaa----------------------------gccatagc------------------------------------tgagctggatacactgggt--------------gaggaatcctacaaa-----------------------------------------------gacagcac--------------------------------------------------------------------tctcatcatgcaattgctgagggacaa-----------------------------------------tctcactctctggacttcagacatg
>Carica_papaya_7_47
gatgtccaaggaacgggacagctatgtctacaccgccaagcttgct------------------------------------------------------------------------------------------------gagcaagctgagcgc---------------------------------------------------------------------------tatgatgaaatggttgat----------------gcgatgaagaaagtag---ctaag----------------------------------------ct---ggat---gtggaattaacggttgaggagagaa------------------------atctcctctccgttgggtacaagaatgttgtaggtgcacgaag----agcatcttggag--------------gatactatcatcaattgagcaaaa------------------agaggaggcaaaaggaga-------agaa----------------------------------------caa-------aatgtgaggcggattaaaggctataggcaaaaggtcgagtctg--------agttatcagaaatttgcagtgatgttatgatggtaattgatgagcatctgattccat---cc---agctctggtggagaatccactgtgttt---------------------------------------------------------ttctataaaatgaaaggtgattactataggtacttgggggagtttaagact--------------------------------------ggtgatgacgggaaagaggc---------------------------------tgctgatcagtctatgaaagcatataag------------------------------------------------ga---------------------------ggctgaagttgcccc-----------------------------------------------cccaaacaccccccccatccgattaggtttggctttgaacttctccgtgtt--------------------------------------------------------------------------------------------------------ttattatgagattatgaattcgcc------------------------tgagagggcttgccatctt------------------------------------------------gcaaaacaagcttttgatgaa----------------------------gctatatc------------------------------------tgagttggatgcactaagt--------------gaggagtcctacaaa-----------------------------------------------gacagcac--------------------------------------------------------------------attgattatgcagcttttaagagacaa-----------------------------------------tctcactctttggacttccgacatg
>Carica_papaya_97_102
ttcctctaaggatcgtgagaatttagcatacattgccaagcttgcc------------------------------------------------------------------------------------------------gagcaagccgaacgt---------------------------------------------------------------------------tatgacgatatggtggat----------------tgtatgaagaaacttg---cgaaa----------------------------------------ct---taat---gttgaattgactgttgaggaaagga------------------------atttgttgtctgttgcgtacaagaatgtgattggttcaaggag----agcatcgtggag--------------gatcttgtcgtcaattgagcagaa------------------agaggatttaaaaggaaa-------tgaa----------------------------------------gca-------aatggccaacgaatccaggaatacagggagaaggtggagtcag--------aactatcaaaaatttgcagtgatgttatagtagcaattgatgagcatctaataccat---ct---tccacggccggagagtcaactgttttc---------------------------------------------------------tactataaaatgaaaggagattattaccggtatttggcagaatttaaggct--------------------------------------ggtgatgagaagaaagaggt---------------------------------tgctgatcagtctctaaaagcatatcag------------------------------------------------ac---------------agcttctacaatggccgagaaagattt-----------------------------------------------acctcctactcatcctatccggctgggtttggctcttaatttctctgtctt--------------------------------------------------------------------------------------------------------ctactatgagatcatgaactctcc------------------------tgagcgagcctgccacctg------------------------------------------------gcaaagcaagcttttgatgaa----------------------------gctgtttc------------------------------------ggagctggattccttgagc--------------gaagaatcatacaag-----------------------------------------------gacagcac--------------------------------------------------------------------tttgattatgcagctattaagggacaa-----------------------------------------tctcaccttgtggaatgctgacatc
>Citrus_cinensis_1g024620
cacgccttcgcctcgcgaggagaacgtctacatggcgaagctcgct------------------------------------------------------------------------------------------------gagcaagccgagcgc---------------------------------------------------------------------------tacgaggaaatggtcgag----------------ttcatggaaaaagtct---ccgcc------------t------------ccgtc----------gagagcagc---gaggaactcaccgttgaggaacgca------------------------acctcctctccgtcgcttacaagaacgtcatcggcgcccgccg----tgccagctggcg--------------cattatttcctccatcgaacagaa------------------agaggagagccgcggcaa-------cgag----------------------------------------gac-------cacgtctccacgatccgagattaccgctccaagatcgagaccg--------agctttcctcgatctgcgacggcatcttgaagcttcttgactcccgcctcattcctt---gc---gcttcttctggtgactccaaggttttc---------------------------------------------------------tatttgaagatgaagggagattatcacaggtacttggctgagttcaagacc--------------------------------------ggagccgagcgtaaggaagc---------------------------------cgccgagagtaccctcactgcttataaa------------------------------------------------gc---------------cgctcaggatattgcaaatgcagaatt-----------------------------------------------ggctccgactcatcccatccgtttaggactggctctgaacttctctgtgtt--------------------------------------------------------------------------------------------------------ttactatgagatcctgaactctcc------------------------tgatcgtgcttgcaatttg------------------------------------------------gccaagcaggcttttgacgag----------------------------gcaattgc------------------------------------tgagttggataccctgggt--------------gaggagtcctacaag-----------------------------------------------gatagcac--------------------------------------------------------------------tttgatcatgcaacttcttcgtgacaa-----------------------------------------cctcactctgtggacctccgacatg
>Citrus_cinensis_1g024714m_LAMBDA
tactgattcttctcgcgaggaaaatgtgtacatggccaagctggcc------------------------------------------------------------------------------------------------gagcaggctgaacgt---------------------------------------------------------------------------tatgaggaaatggttgag----------------ttcatggaaaaagttg---caaaa------------a------------cagtt----------ga---tgtt---gaggagctaaccgtggaggaaagga------------------------accttctctcagttgcttacaagaatgtgattggggccaggag----ggcttcatggag--------------gatcatctcttcgattgagcagaa------------------ggaggagagcaggggaaa-------tgaa----------------------------------------gac-------catgtctcagtaattaaggagtacaggagcaagattgagaatg--------agctcagcaagatctgtgatgggattcttagcctccttgagtctcatctcattccct---ct---gcctcatcggctgagtctaaggtgttc---------------------------------------------------------tacctgaagatgaagggtgattaccacaggtatttggctgagttcaagact--------------------------------------ggagctgagaggaaggaagc---------------------------------tgcggagagcactttgttggcctacaag------------------------------------------------tc---------------agctcaggatattgctttagctgaatt-----------------------------------------------ggcccctactcaccccataaggctgggacttgcactcaacttctctgtttt--------------------------------------------------------------------------------------------------------ctactatgaaatccttaactcacc------------------------agatcgtgcatgcaatctt------------------------------------------------gcgaagcaggcttttgatgag----------------------------gccatttc------------------------------------tgagcttgataccttgggt--------------gaagaatcatacaag-----------------------------------------------gacagtac--------------------------------------------------------------------attgattatgcagcttctccgagataa-----------------------------------------tctgacactttggacttctgatatc
>Citrus_cinensis_1g024800m_LAMBDA
gggaaccccgacgagagagcaatacgtttacctggcgaaactcgcc------------------------------------------------------------------------------------------------gagcaagccgagcgc---------------------------------------------------------------------------tatgaagagatggttaag----------------ttcatggacagcctcg---tcact------------tcc---------tccact----------cc---ggcg---actgaactcaccgtcgaggagcgca------------------------acctcctctccgttgcttacaagaacgtcatcggctctcttcg----cgccgcgtggcg--------------tattatctcctcgatcgagcagaa------------------agaggaaggccgcaagaa-------cgag----------------------------------------gaa-------cacgtctcgctggtcaaagactatcggtcaaaggtagagtctg--------agttatctgacgtgtgcgggagcatattgaagttgctggactcgcaccttgtgcctt---cg---gctactgctggtgagtccaaagtcttc---------------------------------------------------------tatttgaagatgaagggagattattaccgttacttggcggagtttaaagtt--------------------------------------ggtgatgagaggaaggccgc---------------------------------cgctgaaaacactatgttgtcttataag------------------------------------------------gc---------------ggctcaggatattgcactgactgatct-----------------------------------------------ggcgccaacacaccctataaggttggggctggcactcaacttctcagtgtt--------------------------------------------------------------------------------------------------------ttactatgagattctcaattcatc------------------------agagaaagcttgtaccatg------------------------------------------------gccaaacaggcctttgaggag----------------------------gccattgc------------------------------------tgagctggacactttgggt--------------gaagaatcctacaag-----------------------------------------------gatagcac--------------------------------------------------------------------tcttatcatgcaattgctaagagacaa-----------------------------------------cctcactctgtggacctcagatatg
>Citrus_cinensis_1g024897
agccccttctccacgggaagaaaacgtatacatggcgaaacttgcg------------------------------------------------------------------------------------------------gagcaagccgagcgg---------------------------------------------------------------------------tacgaggagatggtccaa----------------tacatggaaaaagtcg---tcgcc------------tcc---------gcctca----------ac---cggc---gaggaactcaccgtcgaggagcgca------------------------acctcctctccgtcgcctacaagaacgtcatcggcgcacgccg----cgcctcctggcg--------------catcgtgtcctccatcgagcagaa------------------ggaggagtcgcgcggcaa-------ccag----------------------------------------gac-------catgtctccgtgattaaggagtacagatcgaagatcgaggccg--------agttgacggagatctgtggcgggatcttgaaattattggaccagaaattggttcccg---ct---gctgccgctgccgattccaaggtgttt---------------------------------------------------------tatttgaagatgaagggagattatcataggtacttggccgagtttaagact--------------------------------------ggcgatgagaggaaagtcgc---------------------------------cgctgagaatactcttaatgcctataaa------------------------------------------------tc---------------tgctcaggatatcgcaaatgctgaact-----------------------------------------------ggcgccaactcatcctatccggctaggactggctctgaacttctctgtgtt--------------------------------------------------------------------------------------------------------ttactatgagattttgaactctcc------------------------cgatagagcctgtaacctt------------------------------------------------gcaaaacaggcctttgatgaa----------------------------gccatctc------------------------------------agagttggatacactcgga--------------gaagattcatacaag-----------------------------------------------gatagcac--------------------------------------------------------------------tttaataatgcagcttcttcgtgataa-----------------------------------------tctcactttgtggacctcagacatg
>Citrus_cinensis_1g025044m
----gacaaagatcgtgaaaacttcgtttacatcgccaagcttgct------------------------------------------------------------------------------------------------gaacaagctgaacga---------------------------------------------------------------------------tacgacgaaatggttgat----------------gcaatgaaaaaggtag---cgaat----------------------------------------ct---tgac---gtggaactgactgtggaggagagaa------------------------acttactctcggttgggtataagaatgtgattggtgcacgtag----agcatcatggag--------------gattctttcgtcgatagagcagaa------------------agaagaggccagagggaa-------tgaa----------------------------------------ctt-------aatgtgaaaagaattaaagagtataggcaaaaggtggaagctg--------agctgtcgaagatcagcactgatattatgcaagtcattgatgagcatttgatccctt---cc---tgcaccggaggtgaatccactgtgttt---------------------------------------------------------tactataaaatgaaaggtgattattatcggtacttggcagagtttaagact--------------------------------------ggtgatgagaggaaagatgt---------------------------------tgctgatctgtcaatgaaagcctatcag------------------------------------------------gc---------------agcttctactaccgcagaagctgaatt-----------------------------------------------gtctcctacccaccccatccgacttggtttggccttgaacttctcagtttt--------------------------------------------------------------------------------------------------------ttactatgagattatgaactctcc------------------------tgaaagggcatgccacctt------------------------------------------------gcaaagcaggcctttgatgaa----------------------------gccatctc------------------------------------agaattggatacattaagt--------------gaggaatcttacaaa-----------------------------------------------gacagcac--------------------------------------------------------------------gttgataatgcagctattgagggacaa-----------------------------------------cctcactctttggacttctgacata
>Citrus_cinensis_1g025437m_IOTA
-atggagaaggagagagagcatcatgtttacttggccagacttgct------------------------------------------------------------------------------------------------gagcaagccgagaga---------------------------------------------------------------------------tacgacgagatggttgaa----------------gccatgaagaaagttg---ccaag----------------------------------------tt---ggat---gtggaactgactgtggaggagagga------------------------atctggtgtctgttgggtacaagaatgtgattggggcaagaag----agcatcatggag--------------gattttgtcttccattgaacagaa------------------ggaggaggccaagggtaa-------tgaa----------------------------------------caa-------aatgtgaagaggattaaggaatataggcagagggttgaagatg--------agcttgcaaagatctgtaatgatatattgtcagtcattgatgaacacctaatcccat---cc---tccacatctggagaatcaaccgtgttt---------------------------------------------------------tactataagatgaaaggagattattaccgttacctagctgagttcaaaggt--------------------------------------gctgatgatcgtaaggaagc---------------------------------tgcagatcattcacttaaggcttacgag------------------------------------------------gc---------------tgctacagctgcagcagcctcagagtt-----------------------------------------------acccccaactcatccaatcagacttggcctggctcttaacttttctgtttt--------------------------------------------------------------------------------------------------------ctactatgagattttgaactcacc------------------------tgagagggcttgccacctg------------------------------------------------gctaaacaagcatttgatgag----------------------------gcgattgc------------------------------------tgaacttgatagccttaat--------------gaagagtcctacaag-----------------------------------------------gacagcac--------------------------------------------------------------------ccttattatgcagcttcttcgggataa-----------------------------------------tctcaccttgtggacctcggatcta
>Citrus_cinensis_1g025497m_LAMBDA
ggacaacctgacgagagagcagtacgtgtacttagccaagctagcc------------------------------------------------------------------------------------------------gagcaagccgagcgt---------------------------------------------------------------------------tacgaagagatggtggag----------------ttcatgcagaagctgg---ttgtc------------ggc---------tcgact----------cc---agcc---gccgagctgacggtcgaggagcgaa------------------------acctcctctcagtggcctacaagaacgtaatcggctcactccg----cgccgcgtggcg--------------catcgtgtcgtcgatcgagcagaa------------------ggaggaggggaggaagaa-------cgag----------------------------------------gaa-------cacgtgtcgctcgtgaaagagtacagatcgaaggtggagaagg--------agctttcggatgtgtgcgcgagtattttgaggttgttggaagcgaatttgattccgt---cg---gctacggcgagtgagtccaaagtgttt---------------------------------------------------------tatttgaaaatgaagggagattatcatcgttacatggccgagtttaagatt--------------------------------------ggcgatgagcggaaagccgc---------------------------------cgctgaagacactatgcaatcttacaaa------------------------------------------------gc---------------tgctcaggatattgctggggctgatct-----------------------------------------------cgcgccgacgcatccgataaggctgggattagctctcaatttctcggtgtt--------------------------------------------------------------------------------------------------------ttactacgagattctcaatcaatc------------------------tgataaggcatgcagcatg------------------------------------------------gctaagcaggcatttgaggaa----------------------------gcaattgc------------------------------------tgagttagacactttggga--------------gaagaatcctacaag-----------------------------------------------gacagcac--------------------------------------------------------------------cctcattatgcaactcctaagggataa-----------------------------------------cctcactctttggacttcggatgtg
>Citrus_cinensis_1g044502_IOTA
gacggagaaggagagggagactcacgtttacatggccaagctcgcc------------------------------------------------------------------------------------------------gagcaagccgagcgt---------------------------------------------------------------------------tatgaagaaatggttgag----------------agtatgaaaaaggttg---cgaag----------------------------------------ct---tggt---tgtgagatgacagtggaggagagga------------------------atctcctgtcggtggggtacaagaatgtgattggtgcaaggcg----agcttcgtggcg--------------cattatgtcttcgatagagcagaa------------------ggaagagtctaagggaaa-------cgag----------------------------------------cac-------aatgtgaagctaatcaagggttaccgccacaaggtagaggagg--------agctttccaagatctgtggtgacattttgactatcattgacaagcacttgatccctt---ct---tccacctctggagaagccaccgttttc---------------------------------------------------------tactacaagatgaaaggtgactactaccggtatctagcagagttcaaggtt--------------------------------------gaccaggaaagaaaagaggc---------------------------------agctgagcagtcgttgaagggctatgag------------------------------------------------gc---------------tgcatctgccactgccaacaaagatct-----------------------------------------------tccttcaacccaccccatccgacttggccttgctctcaacttttcagtatt--------------------------------------------------------------------------------------------------------ctactatgagatcatgaactctcc------------------------tgaaagagcgtgccatttg------------------------------------------------gctaaacaagcttttgatgag----------------------------gcaattgc------------------------------------agagctggacaccctaagt--------------gaggaatcatacaag-----------------------------------------------gacagcac--------------------------------------------------------------------cctaattatgcagctgttgagagataa-----------------------------------------cctcaccctctggacttccgatttg
>Citrus_clementina
ttcctctaaagaacgcgaaaacttcgtctacgtcgccaagctcgct------------------------------------------------------------------------------------------------gaacaagccgagcgc---------------------------------------------------------------------------tacgacgagatggtggat----------------gcgatgaaaaatgttg---cgaag----------------------------------------ct---tgat---gtggaattgacggttgaggagcgca------------------------acttgctctctgttggctacaagaatgtaattggtgctcgaag----agcatcgtggag--------------gatactttcgtcaattgagcaaaa------------------ggaagaagcgaaagggaa-------tgaa----------------------------------------gtg-------aatgcaaagcggatcaaggagtataggcaaaaggttgaatctg--------aattgtcggacatttgcaatgatatcatgactgtcattgatgagcatcttattcctt---ca---gcaagtgctggtgaatcaactgtgttc---------------------------------------------------------ttctataagatgaaaggagattattatcggtaccttgctgaattcaagttt--------------------------------------ggcgatgagaagaaagaggc---------------------------------tgctgctaattcaatgaaagcgtatgag------------------------------------------------ac---------------agctaccactgctgcagaggctgattt-----------------------------------------------gccacctacacatcccatccgattgggtttggctctgaatttctctgtctt--------------------------------------------------------------------------------------------------------ttattatgagatcatgaattctcc------------------------tgaaagggcttgccatctt------------------------------------------------gcaaaacaagcttttgatgaa----------------------------gctatttc------------------------------------cgagctggacaccctcaac--------------gaggagtcctacaaa-----------------------------------------------gacagcac--------------------------------------------------------------------cttaattatgcagcttcttagggacaa-----------------------------------------ccttaccttatggacttctgacatt
>Citrus_clementina_10002186m_IOTA
-atggagaaggagagagagcatcatgtttacttggccagacttgct------------------------------------------------------------------------------------------------gagcaagccgagaga---------------------------------------------------------------------------tacgacgagatggttgaa----------------gccatgaagaaagttg---ccaag----------------------------------------tt---ggat---gtggaactgactgtggaggagagga------------------------atctggtgtctgttgggtacaagaatgtgattggggcaagaag----agcatcatggag--------------gattttgtcttccattgaacagaa------------------ggaggaggccaagggtaa-------tgaa----------------------------------------caa-------aatgtgaagaggattaaggaatataggcagagggttgaagatg--------agcttgcaaagatctgtaatgatatattgtctgtcattgatgaacacctaatcccat---cc---tccacatctggagaatcaaccgtgttt---------------------------------------------------------tactataagatgaaaggagattattaccgttacctagctgagttcaaaggt--------------------------------------gctgatgatcgtaaggaagc---------------------------------tgcagatcattcacttaaggcttacgag------------------------------------------------gc---------------tgctacagctgcagcagcctcagagtt-----------------------------------------------acccccaactcatccaatcagacttggcctggctcttaacttttctgtttt--------------------------------------------------------------------------------------------------------ctactatgagattttgaactcacc------------------------tgagagggcttgccacctg------------------------------------------------gctaaacaagcatttgatgag----------------------------gcgattgc------------------------------------tgaacttgatagccttaat--------------gaagagtcctacaag-----------------------------------------------gacagcac--------------------------------------------------------------------ccttattatgcagcttcttcgggataa-----------------------------------------tctcaccttgtggacctcggatcta
>Citrus_clementina_10002254m_LAMBDA
ggacaacctgacgagagagcagtacgtgtacttagccaagctagcc------------------------------------------------------------------------------------------------gagcaagccgagcgt---------------------------------------------------------------------------tacgaagagatggtggag----------------ttcatgcagaagctgg---ttgtc------------ggc---------tcgact----------cc---agcc---gccgagctgacggtcgaggagcgaa------------------------acctcctctcagtggcctacaagaacgtaatcggctcactccg----cgccgcgtggcg--------------catcgtgtcgtcgatcgagcagaa------------------ggaggaggggaggaagaa-------cgag----------------------------------------gaa-------cacgtgtcgctcgtgaaagagtacagatcgaaggtggagaagg--------agctttcggatgtgtgcgcgagtattttgaggttgttggaagcgaatttgattccgt---cg---gctacggcgagtgagtccaaagtgttt---------------------------------------------------------tatttgaaaatgaagggagattatcatcgttacatggccgagtttaagatt--------------------------------------ggcgatgagcggaaagccgc---------------------------------cgctgaagacactatgcaatcttacaaa------------------------------------------------gc---------------tgctcaggatattgctggggctgatct-----------------------------------------------cgcgccgacgcatccgataaggctgggattggctctcaatttctcggtgtt--------------------------------------------------------------------------------------------------------ttactacgagattctcaatcaatc------------------------tgataaggcatgcagcatg------------------------------------------------gctaagcaggcatttgaggaa----------------------------gcaattgc------------------------------------tgagttagacactttggga--------------gaagaatcctacaag-----------------------------------------------gacagcac--------------------------------------------------------------------cctcattatgcaactcctaagggataa-----------------------------------------cctcactctttggacttcggatgtg
>Citrus_clementina_10012495m_LAMBDA
tactgattcttctcgcgaggaaaatgtctacatggccaagctggcc------------------------------------------------------------------------------------------------gagcaggctgaacgt---------------------------------------------------------------------------tatgaggaaatggttgag----------------ttcatggaaaaagttg---caaaa------------a------------cagtt----------ga---tgtt---gaggagctaaccgtggaggaaagga------------------------accttctctcagttgcttacaagaatgtgattggggccaggag----ggcttcatggag--------------gatcatctcttcgattgagcagaa------------------ggaggagagcaggggaaa-------cgaa----------------------------------------gac-------catgtctcagtaattaaggagtacaggagcaagattgagaatg--------agctcagcaagatctgtgatgggattcttagcctccttgagtctcatctcattccct---ct---gcctcatcggctgagtctaaggtgttc---------------------------------------------------------tacctgaagatgaagggtgattaccacaggtatttggctgagttcaagact--------------------------------------ggagctgagaggaaggaagc---------------------------------tgcggagagcactttgttggcctacaag------------------------------------------------tc---------------agctcaggatattgctttagctgaatt-----------------------------------------------ggcccctactcaccccataaggctgggacttgcactcaacttctctgtgtt--------------------------------------------------------------------------------------------------------ctactatgaaatccttaactcacc------------------------agatcgtgcatgcaatctt------------------------------------------------gcgaagcaggcttttgatgag----------------------------gccatttc------------------------------------tgagcttgataccttgggt--------------gaagaatcatacaag-----------------------------------------------gacagtac--------------------------------------------------------------------attgattatgcagcttctccgagataa-----------------------------------------tctgacactttggacttctgatatc
>Citrus_clementina_10016334m
----gacaaagatcgtgaaaacttcgtttacatcgccaagcttgct------------------------------------------------------------------------------------------------gaacaggctgaacga---------------------------------------------------------------------------tacgacgaaatggttgat----------------gcaatgaaaaaggtag---cgaat----------------------------------------ct---tgac---gtggaactgactgtggaggagagaa------------------------acttactctcggttggatataagaatgtgattggtgcacgtag----agcatcatggag--------------gattctttcgtcgatagagcagaa------------------agaagaggccagagggaa-------tgaa----------------------------------------ctt-------aatgtgaaaagaattaaagagtataggcaaaaggtagaagctg--------agctgtcgaagatcagcactgatattatgcaagtcattgatgagcatttgatccctt---cc---tgcaccggaggtgaatccactgtgttt---------------------------------------------------------tactataaaatgaaaggtgattattatcggtacttggcagagtttaagact--------------------------------------ggtgatgaaaggaaagatgt---------------------------------tgctgatctgtcaatgaaagcctatcag------------------------------------------------gc---------------agcttctactaccgcagaagctgaatt-----------------------------------------------gtctcctacccaccccatccgacttggtttggccttgaacttctcagtttt--------------------------------------------------------------------------------------------------------ttactatgagattatgaactctcc------------------------tgaaagggcatgccacctt------------------------------------------------gcaaagcaggcctttgatgaa----------------------------gccatctc------------------------------------agaattggatacattaagt--------------gaggaatcttacaaa-----------------------------------------------gacagcac--------------------------------------------------------------------gttgataatgcagctattgagggacaa-----------------------------------------cctcactctttggacttctgacata
>Citrus_clementina_10026350_epsilon
gggaaccccgacgagagagcaatacgtttacctggcgaaactcgcc------------------------------------------------------------------------------------------------gagcaagccgagcgc---------------------------------------------------------------------------tatgaagagatggttaag----------------ttcatggacagcctcg---tcact------------tcc---------tccact----------cc---ggcg---actgaactcaccgtcgaggagcgca------------------------acctcctctccgttgcttacaagaacgtcatcggctctcttcg----cgccgcgtggcg--------------tattatctcctctatcgagcagaa------------------agaggaaggccgcaagaa-------cgag----------------------------------------gaa-------cacgtctcgctggtcaaagactatcggtcaaaggtagagtctg--------agttatctgacgtgtgcgggagcatattgaagttgctggactcgcaccttgtgcctt---cg---gctactgctggtgagtccaaagtcttc---------------------------------------------------------tatttgaagatgaagggagattactaccgttacttggcggagtttaaagtt--------------------------------------ggtgatgagaggaaggccgc---------------------------------cgctgaaaacactatgttgtcttataag------------------------------------------------gc---------------ggctcaggatattgcactgactgatct-----------------------------------------------ggcgccaacacaccctataaggttggggctggcactcaacttctcagtgtt--------------------------------------------------------------------------------------------------------ttactatgagattctcaattcatc------------------------agagaaagcttgtaccatg------------------------------------------------gccaaacaggcctttgaggag----------------------------gccattgc------------------------------------tgagctggacactttgggt--------------gaagaatcctacaag-----------------------------------------------gatagcac--------------------------------------------------------------------tcttatcatgcaattgctaagagacaa-----------------------------------------cctcactctgtggacctcagatatg
>Citrus_clementina_10029087
agccccttctccacgggaagaaaacgtatacatggcgaaacttgcg------------------------------------------------------------------------------------------------gagcaagccgagcgg---------------------------------------------------------------------------tacgaggagatggtccaa----------------tacatggaaaaagtcg---tcgcc------------tcc---------gcctca----------ac---cggc---gaggaactcaccgtcgaggagcgca------------------------acctcctctccgtcgcctacaagaacgtcatcggcgcacgccg----cgcctcctggcg--------------catcgtgtcctccatcgagcagaa------------------ggaggagtcgcgaggcaa-------ccag----------------------------------------gac-------catgtctccgtgattaaggagtacagatcgaagatcgaggccg--------agttgacggagatctgtggcgggatcttgaaattattggaccagaaattggttcccg---cc---gctgccgctgccgattccaaggtgttt---------------------------------------------------------tatttgaagatgaagggagattatcataggtacttggccgagtttaagact--------------------------------------ggcgatgagaggaaagtcgc---------------------------------cgctgagaatactcttaatgcctataaa------------------------------------------------tc---------------tgctcaggatattgcaaatgctgaact-----------------------------------------------ggcgccaactcatcctatccggctaggactggctctgaacttctctgtgtt--------------------------------------------------------------------------------------------------------ttactatgagattttgaactctcc------------------------cgatagagcctgtaacctt------------------------------------------------gcaaaacaggcctttgatgaa----------------------------gccatctc------------------------------------agagttggatacactcgga--------------gaagattcatacaag-----------------------------------------------gatagcac--------------------------------------------------------------------tttaataatgcagcttcttcgtgataa-----------------------------------------tctcactttgtggacctcagacatg
>Citrus_clementina_10033402_IOTA
gacggagaaggagagagagactcacgtttacatggccaagctcgcc------------------------------------------------------------------------------------------------gagcaagccgagcgt---------------------------------------------------------------------------tatgaagaaatggttgag----------------agtatgaaaaaggttg---cgaag----------------------------------------ct---tggt---tgtgagatgacagtggaggagagga------------------------atctcctgtcggtggggtacaagaatgtgattggtgcaaggcg----agcttcgtggcg--------------cattatgtcttcgatagagcagaa------------------ggaagagtctaagggaaa-------cgag----------------------------------------cac-------aatgtgaagctaatcaagggttaccgccacaaggtagaggagg--------agctttccaagatctgtggtgacattttgactatcattgacaagcacttgatccctt---ct---tccacctctggagaagccaccgttttc---------------------------------------------------------tactacaagatgaaaggtgactactaccggtatctagcagagttcaaggtt--------------------------------------gaccaggaaagaaaagaggc---------------------------------agctgagcagtcgttgaagggctatgag------------------------------------------------gc---------------tgcatctgccactgccaacaaagatct-----------------------------------------------tccttcaacccaccccatccgacttggccttgctctcaacttttcagtatt--------------------------------------------------------------------------------------------------------ctactatgagatcatgaactctcc------------------------tgaaagagcgtgccatttg------------------------------------------------gctaaacaagcttttgatgag----------------------------gcaattgc------------------------------------agagctggacaccctaagt--------------gaggaatcatacaag-----------------------------------------------gacagcac--------------------------------------------------------------------cctaattatgcagctgttgagagataa-----------------------------------------cctcaccctctggacttccgatttg
>Citrus_sinensis_1g024539m
ttcctctaaagaacgcgaaaacttcgtctacgtcgccaagctcgct------------------------------------------------------------------------------------------------gaacaagccgagcgc---------------------------------------------------------------------------tacgacgagatggtggat----------------gcgatgaaaaatgttg---cgaag----------------------------------------ct---tgat---gtggaattgacggttgaggagcgca------------------------acttgctctctgttggctacaagaatgtaattggtgctcgaag----agcatcgtggag--------------gatactttcgtcaattgagcaaaa------------------ggaagaagcgaaagggaa-------tgaa----------------------------------------gtg-------aatgcaaagcggatcaaggagtataggcaaaaggttgaatctg--------aattgtcggacatttgcaatgatatcatgactgtcattgatgagcatcttattcctt---ca---gcaagtgctggtgaatcaactgtgttc---------------------------------------------------------ttctataagatgaaaggagattattatcggtaccttgctgaattcaagttt--------------------------------------ggcgatgagaagaaagaggc---------------------------------tgctgctaattcaatgaaagcgtatgag------------------------------------------------ac---------------agctaccactgctgcagaggctgattt-----------------------------------------------gccacctacacatcccatccgattgggtttggctctgaatttctctgtctt--------------------------------------------------------------------------------------------------------ttattatgagatcatgaattctcc------------------------tgaaagggcttgccatctt------------------------------------------------gcaaaacaagcttttgatgaa----------------------------gctatttc------------------------------------cgagctggacaccctcaac--------------gaggagtcctacaaa-----------------------------------------------gacagcac--------------------------------------------------------------------cttaattatgcagcttcttagggacaa-----------------------------------------ccttaccttatggacttctgacatt
>Cucumis_sativus_160050_epsilon
-atggagaaggagagggagcaccttgtttacttagccagacttgca------------------------------------------------------------------------------------------------gaacaggctgagaga---------------------------------------------------------------------------tatgatgaaatggtggaa----------------atgatgaagaacgtcg---caaag----------------------------------------tt---ggac---gtagaacttactgtggaggagagga------------------------acctggtgtctgtgggatataagaacgttattggggcaagaag----agcctcatggcg--------------tattttatcttctattgaacaaaa------------------ggaggaaggaaagaagaa-------cgag----------------------------------------gtt-------aatgtgaagagagtaaaagagtacaggcagagggttgaagatg--------aactggcgagaatttgccgtgatatcttaactgtcgttgacaagcatcttattccat---ct---tcatcttctggagaatccaatgttttt---------------------------------------------------------tactataagatgaagggggattataaccgatacttagcggagtttaaatct--------------------------------------ggccctgaacgtgaagaagc---------------------------------tgcagaccagtcgatgaaagcctatgag------------------------------------------------tc---------------tgcctcaagcattgcaagttctgatct-----------------------------------------------gcctccaacacatcccatcagacttggcttggcgcttaacttttctgtttt--------------------------------------------------------------------------------------------------------ttactatgagatattgaattcccc------------------------agagagggcatgccacctt------------------------------------------------gctaaacaagcttttgatgaa----------------------------gccatagc------------------------------------tgaacttgatggcctcaat--------------gaagattcctacaag-----------------------------------------------gacagtac--------------------------------------------------------------------cctcattatgcagctgctgagggataa-----------------------------------------tctcacattatggacctcagatctc
>Cucumis_sativus_160160
cgctccttctgttcgtgaggagaatgtttacatggctaagcttgcc------------------------------------------------------------------------------------------------gagcaggctgagcgc---------------------------------------------------------------------------tacgaggagatggtcgag----------------ttcatggagaaggttt---ccgct------------t------------ctctt----------ga---caag---gaggaactcaccgtcgaggagagaa------------------------acctcctttctgtcgcttacaagaacgtcatcggtgctcgtag----ggcctcctggcg--------------tatcatttcctccatcgaacagaa------------------ggaggagagccgaggtaa-------cgat----------------------------------------gac-------catgtctctgtgatccgtgactacagatccaaaattgagaccg--------aactctccaatatttgcgatggaatccttaagcttcttgattctagactcattccct---cc---gctgcttccggagattccaaggttttt---------------------------------------------------------tacctcaaaatgaagggcgattaccatagataccttgccgagttcaaaacc--------------------------------------ggagccgaacgcaaggaagc---------------------------------tgctgaaagcactcttactgcttacaaa------------------------------------------------gc---------------cgctcaggatattgcaaattctgagtt-----------------------------------------------gcctcctacacatccgatccgacttggattggcacttaacttctctgtatt--------------------------------------------------------------------------------------------------------ctattatgaaattttgaattcccc------------------------tgatcgtgcctgcagtctt------------------------------------------------gcgaaacaggcatttgatgaa----------------------------gctatcgc------------------------------------cgagttggatacccttgga--------------gaggaatcctacaaa-----------------------------------------------gatagtac--------------------------------------------------------------------tttgatcatgcagcttcttcgggataa-----------------------------------------tctcactctctggacatcggacatg
>Cucumis_sativus_160780_LAMBDA
ggaaaatctgtctcgcgagcaatacgtgtacctagcgaagcttgct------------------------------------------------------------------------------------------------gagcaggcggaaaga---------------------------------------------------------------------------tatgaggagatggttcag----------------ttcatgcagaaacttg---ttctt------------ggt---------tcaaca----------cc---tggc---tcagagctatctgttgaggagcgaa------------------------atcttctctctgtggcttacaagaacgtgattgggtcacttcg----agctgcttggcg--------------gattgtttcttccatcgagcaaaa------------------ggaggagagtcgtaagaa-------tgaa----------------------------------------gag-------catgttgtgcttgttaaagattatagatcaaaggttgagtctg--------agctttccgatgtctgcgcgagtattttgcagcttttggactcgaatcttattccat---ct---gcctctgctagtgagtctaaggtcttc---------------------------------------------------------tacttgaagatgaaaggggattaccataggtatttggcggagtttaaggtt--------------------------------------ggagatgagaggaaagctgc---------------------------------tgctgaggatactatgctggcttatagg------------------------------------------------gc---------------tgctcaggacgtcgcagttgcggatct-----------------------------------------------tgctcccactcatccgataaggctggggctggcactcaatttctctgtgtt--------------------------------------------------------------------------------------------------------ttacttcgagattctgaatcagtc------------------------cgataaagcatgtagcatg------------------------------------------------gccaaggaggcatttgaggaa----------------------------gccattgc------------------------------------tgagctggacactctgggt--------------gaagaatcatacaag-----------------------------------------------gacagtac--------------------------------------------------------------------cctcatcatgcaactattgagggacaa-----------------------------------------cctcactctctggacttcagatgcg
>Cucumis_sativus_273130_LAMBDA
tgctgattcttcacgggaggaaaatgtttacatggccaagttggca------------------------------------------------------------------------------------------------gaacaggccgaacga---------------------------------------------------------------------------tatgaggaaatggtagag----------------ttcatggagaaagttg---ccaag------------a------------ctgtg----------ga---tgtc---gaggagctgaccgttgaggagagga------------------------atctcctctccgttgcttacaagaatgtcattggggctcggag----ggcttcatggag--------------gattatttcttccattgagcagaa------------------ggaagagagtcggggaaa-------tgag----------------------------------------gac-------cacgtttcaattatcaaggattaccgtggcaaaattgagactg--------aactgagcaagatctgtgatggaattttgagcctccttgagtctcatctcatcccat---ca---gcctcatctgctgagtcaaaggtgttt---------------------------------------------------------tatctcaaaatgaaaggtgattaccacaggtacctggctgagtttaagact--------------------------------------ggagctgaaaggaaagaagc---------------------------------agctgagagcacattgttagcctacaag------------------------------------------------tc---------------tgctcaggatattgctctcgcggaatt-----------------------------------------------agcccctactcatccaattaggctaggtcttgctcttaacttctcagtgtt--------------------------------------------------------------------------------------------------------ttattatgagatccttaattcgcc------------------------agaccgagcttgcaatttg------------------------------------------------gcaaagcaggcttttgacgaa----------------------------gcaatttc------------------------------------tgagcttgacacattgggt--------------gaagaatcatacaag-----------------------------------------------gatagcac--------------------------------------------------------------------cttgatcatgcaactcctccgagacaa-----------------------------------------cttgactctttggacttctgatatt
>Cucumis_sativus_284570_IOTA
tgccgagagggaaagagagacgcaggtctacatggccaagcttgct------------------------------------------------------------------------------------------------gaacaggccgaacgc---------------------------------------------------------------------------tacgatgaaatggtggag----------------tgtatgaagaaagtgg---ctaaa----------------------------------------ct---agat---gttgagctaacagtggaagagagaa------------------------acttgctttctgttggatacaaaaatgttataggtgctaggcg----agcttcttggcg--------------catcatgtcctcaatcgaacagaa------------------ggaagagtccaaaagcaa-------tgag----------------------------------------aat-------aatgttaaactcattaagagttaccgtcagaaggtagaggagg--------agctttccaagatctgtatcgatattctgactattattgacaagcacctcatccctt---ct---tcaacctcttccgaagcatcggttttt---------------------------------------------------------tactacaagatgaaaggtgattattaccgatatcttgctgaattcaaaaca--------------------------------------gatcaagaaagaaaggaggc---------------------------------agctgaccagtcattgaagggatatgag------------------------------------------------ac---------------tgctgcgagcaccgcaaataccgaact-----------------------------------------------cccatcgacccacccaatccgtcttggccttgctctcaacttttctgtctt--------------------------------------------------------------------------------------------------------ctactatgagattatgaattcccc------------------------tgaaagggcttgccaccta------------------------------------------------gctaaacaagcttttgacgag----------------------------gcaattgc------------------------------------tgagttggatactttgagt--------------gaggaatcatacaag-----------------------------------------------gacagtac--------------------------------------------------------------------cctcataatgcagttgctgagagataa-----------------------------------------cctcactctctggacatctgattta
>Cucumis_sativus_311490_IOTA
-atggcgaaagagagagaactactcgtttactctgctaaattggct------------------------------------------------------------------------------------------------gaacaagctgagaga---------------------------------------------------------------------------tatgaagagatggttgag----------------gaaatgaagaaaattg---cgaag----------------------------------------tt---aaat---gtggaattgactgtggaagaaagaa------------------------atctgctatctgttggctataagaatgtaataggagctagacg----agcttcctggcg--------------tattttgtcttcaattgaacagaa------------------ggaaactaccaaacataa-------tgag----------------------------------------aag-------aacgtggaacggataattggttacaggcatggggttgaagatg--------agctctctaaaatatgcagtgatatattgtcaatcattgaccagcatctccttccat---gt---tcctcagctggagaatctactgtgttc---------------------------------------------------------taccataagatgaaaggagactactgtcggtatttggctgagtttaaatcc--------------------------------------ggtgatgagcataaacaagt---------------------------------tgcggatcagtcattaaagtcttacgag------------------------------------------------gc---------------tgcttctgcaattgctaactctgattt-----------------------------------------------gtctccaactcatcctataagacttggcttggctctgaacttctctgtttt--------------------------------------------------------------------------------------------------------ctactacgagatattgaattcccc------------------------tgaaagggcctgccacctt------------------------------------------------gctaagcaggcctttgatgag----------------------------gctattgc------------------------------------agaacttgacagtctcaat--------------gaagaatcctacaag-----------------------------------------------gacattac--------------------------------------------------------------------ccttattatgcagctccttagggacaa-----------------------------------------tctaactctgtggacatccgatctt
>Cucumis_sativus_311590
cacctcttcccctcgcgaggagtatgtttacatggctaagcttgcc------------------------------------------------------------------------------------------------gagcaagctgagcgt---------------------------------------------------------------------------tacgaggagatggtcgag----------------tttatggagaaggttt---ccgcc------------g------------ctgca----------ga---tgac---gaggaactcaccgttgaggagcgga------------------------atcttctttctgttgcttacaagaatgttattggagcacgtag----agcttcttggag--------------gattatttcctccattgaacagaa------------------agaagagagccgagggaa-------tgat----------------------------------------gat-------catgtctctgtcatccgtggttacagatccaagatcgagactg--------agctttctaacatttgtgatggcatccttaaacttcttgactctcgtctcatttcct---ct---gctgcttctggtgattccaaggttttt---------------------------------------------------------tatcttaagatgaagggcgattatcatagataccttgctgaatttaagacc--------------------------------------ggagctgaaaggaaggaagc---------------------------------tgccgaaagtactctcactgcttataaa------------------------------------------------tc---------------tgctcaggatattgcaaattctgaact-----------------------------------------------tgctcctactcaccctatacgacttgggctggctttgaacttctcagtgtt--------------------------------------------------------------------------------------------------------ctattatgagattctgaattcccc------------------------tgatcgcgcttgcagcctt------------------------------------------------gctaaacaggctttcgatgaa----------------------------gcaattgc------------------------------------tgagttggatacactgggc--------------gaggaatcatacaaa-----------------------------------------------gatagcac--------------------------------------------------------------------tttgatcatgcaacttcttcgtgacaa-----------------------------------------cctcaccctatggacttcagacatg
>Cucumis_sativus_311810_LAMBDA
tgaaaacctaacaagggagcagtatgtttacctatccaagctttcc------------------------------------------------------------------------------------------------gagcaagccgagcgc---------------------------------------------------------------------------tacgaggaaatggttgac----------------ttcatgcaaaagcttg---tattg------------acc---------tccact----------cc---tgcc---tccgagctcactgtcgaggagcgca------------------------atctcctttccgttgcatacaagaacgtgatcggttctctccg----agcagcttggcg--------------catcgtatcctccattgaacagaa------------------ggaagaaggaaggaagaa-------cgaa----------------------------------------gat-------catgtcgtcctcgtcaaagattacagatccaaggtcgaatccg--------aactcaccgaggtctgcgcgaatattttgaagcttttggactccaatctcataccat---ct---tcgtcctctggtgaatctgaggtgttc---------------------------------------------------------tacttaaagatgaagggagattaccataggtatttggctgagtttaagatt--------------------------------------ggggaggagaggaagtccgc---------------------------------cgccgaggataccatgctagcttacaag------------------------------------------------gc---------------tgctcaggatattgcagttgccgatct-----------------------------------------------tgcaccaacgcatccaatcaggctgggcctagcactaaatttctctgtttt--------------------------------------------------------------------------------------------------------ttactttgagattctgaaccagtc------------------------tgataaagcttgtagcatg------------------------------------------------gccaaacaggcatttgaagaa----------------------------gcgattgc------------------------------------ggaattggacacattaggt--------------gaggaatcatacaag-----------------------------------------------gatagcac--------------------------------------------------------------------cctgatcatgcaactcttaagagacaa-----------------------------------------tctcaccctttggacttcggattcg
>Cucumis_sativus_327860_IOTA
cgccgagaaggaaagagagacccaggtttacatggccaaactcgcc------------------------------------------------------------------------------------------------gagcaggccgaacgc---------------------------------------------------------------------------tatgacgaaatggttgag----------------tgtatgaagaatattg---caaaa----------------------------------------ct---tgac---ctcgaactaactgtagaggagagga------------------------accttctttctgtggggtacaaaaatgtcataggtgcacgacg----agcctcttggcg--------------catcatgtcttcgattgagcagaa------------------agaggagtctaaggggaa-------tgag----------------------------------------aac-------attgtaaaattgataaagggttaccgccaaaaagtggaggagg--------agcttacaaagatttgtggtgatattctctctatcattgacaagcatctagtccctc---at---tcatcctctgcagaagccactgttttc---------------------------------------------------------tactacaagatgaaaggtgactactatcgttatcttgctgagttcaagaca--------------------------------------gatcaagatagaaaagaggc---------------------------------tgctgatcagtcgttgaagggatatgag------------------------------------------------gc---------------tgcatcaggcactgctaataccgaact-----------------------------------------------cccatcaacccacccaatccgtcttggccttgccctcaacttttctgtctt--------------------------------------------------------------------------------------------------------ctactatgagattatgaattctcc------------------------tgagagagcttgccatttg------------------------------------------------gctaaacaagcttttgatgag----------------------------gcaattgc------------------------------------agagttggataccttgagt--------------gaggaatcatacaag-----------------------------------------------gacagcac--------------------------------------------------------------------tctgatcatgcagctgttgagagacaa-----------------------------------------tctcaccctctggacctccgatttg
>Cucumus_sativus_147560
ttccactaaagaacgcgacaacttcgtttacatcgctaagctcgct------------------------------------------------------------------------------------------------gagcaggccgagcgt---------------------------------------------------------------------------tatgatgaaatggtggat----------------gcaatgaagaatgttg---caaag----------------------------------------ct---ggat---gttgaattgacagttgaggaaagaa------------------------acttgctttctgttggatacaagaatgtggttggtgcacggag----agcctcgtggag--------------gatattatcatcaatagagcagaa------------------agaagaagctaaaggaaa-------tgaa----------------------------------------aca-------aatgctaaacgcatcaaagaatacagacaaaaggttgaatcag--------agctctctggtatttgcaatgatatcatgatggtgattgacgagcacctgattccat---cg---gcttcagctggggaatcaacagtattc---------------------------------------------------------tactataagatgaaaggagactattatcgttaccttgcagaatttaaatct--------------------------------------ggtaatgagaagaaagatgc---------------------------------agctgatcaatcgatgaaagcatatgag------------------------------------------------gc---------------tgcaaccagctcagccgaatctgagtt-----------------------------------------------accccctacacatcctatccgcttggggttggcattaaatttctctgtctt--------------------------------------------------------------------------------------------------------ctattatgaaattttgaattcacc------------------------tgaaagggcttgccacctt------------------------------------------------gcaaagcaagcttttgatgaa----------------------------gccatttc------------------------------------tgaacttgacaccctgaat--------------gaagagtcatacaaa-----------------------------------------------gatagcac--------------------------------------------------------------------cttaatcatgcagcttcttagggacaa-----------------------------------------ccttacattatggacttctgacatc
>Daucus_carota_003472
----atggcatctcgcgaagacagcgtctacatggcgaaactcgcc------------------------------------------------------------------------------------------------gagcaagccgagcgc---------------------------------------------------------------------------tacgaggagatggtcgag----------------ttcatggaaaaagtcg---tcgcc------------g------------ccgct----------acttccggc---gaggaactgaccgtcgaagagcgca------------------------acctcctctccgtggcctacaagaacgtcatcggcgctcggcg----cgcttcgtggcg--------------cataatctcctcgatcgagcagaa------------------agaagagagtcgcggcaa-------cgat----------------------------------------gga-------cacgtggcgactatccgtgactacagatctaaaatcgagagcg--------agctctccgggatctgtgatggaatactgaagctgcttgataccaagcttattggcg---cc---gcctcgagtggtgattcgaaagtgttt---------------------------------------------------------tatttgaagatgaaaggtgattattataggtatcttgcggagttcaagact--------------------------------------ggtgctgagaggaaagatgc---------------------------------tgctgaaaacactctcaacgcctataag------------------------------------------------gc---------------cgctcaggatattgcgaatgctgaatt-----------------------------------------------agctccaacacatccgatccgactggggctcgcccttaacttctctgtgtt--------------------------------------------------------------------------------------------------------ctactatgagattctgagttcccc------------------------tgaccgtgcttgtaatctt------------------------------------------------gcgaaacaggcctttgatgaa----------------------------gcgattgc------------------------------------tgagttggataccctagga--------------gaggagtcctacaag-----------------------------------------------gacagcac--------------------------------------------------------------------tctgattatgcaacttctccgtgataa-----------------------------------------ccttactctatggacttcagatatg
>Daucus_carota_012862
ggaaaacttgagcagagagcagctagtgttcctctccaaactcgcc------------------------------------------------------------------------------------------------gaacaagccgagcgc---------------------------------------------------------------------------tacgaagagatggtccag----------------ttcatggagcggttcg---tgctc------------ggc---------ttggcg----------cc---gggc---gccgagccgacctttgaggaacgga------------------------acctaatctccgtggcgtacaagaacgtgatcggccagctccg----cgctgcgtggcg--------------catcgtttcgtcaattgagcagaa------------------ggaggaggcaaggaagaa-------tgat----------------------------------------gat-------catgtggcgatggctagggagtacagatcgaaaatcgagaagg--------agttgtcggaactgtgtgccggaattttgaagattttagaggagaatttggtcccgg---cg---gcttcttcgagtgactccaaagtgttt---------------------------------------------------------tatttgaagatgaaaggggattattttaggtatttgtcggagttcaagatt--------------------------------------ggggatgagaggaagcgtgt---------------------------------tgcggaggatacaatgaattcgtataag------------------------------------------------gc---------------tgctcaggagattgcaatggccgattt-----------------------------------------------ggcctccacacacccgatcagattggggctagcactcaatttctctgtctt--------------------------------------------------------------------------------------------------------ctactatgagattctcaactcctc------------------------tgaaagagcttgtagtatg------------------------------------------------gcaaagcaggcatttgaggaa----------------------------gccatagc------------------------------------tgaactagacagtttggca--------------gaagagcaatacaaa-----------------------------------------------gacagtac--------------------------------------------------------------------tcttattatgcaactcctgagggacaa-----------------------------------------tcttaccctctggacttcggacaac
>Daucus_carota_014192
ggaaaacctgaaccgcgaccagtatctctacctcgcgaaactcgcc------------------------------------------------------------------------------------------------gaacaatccgagcgc---------------------------------------------------------------------------tacgaagaaatggtgtcc----------------ttcatggaacacctgg---tcctg------------acc---------tccacc----------gc---cacc---gccgagctcaccatcgaagaacgaa------------------------acctcctctccgtcgcctacaagaacgtcatcggctccctccg----cgccgcctggcg--------------aatcgtatcgtcgatcgagcagaa------------------agaagaagggcgcaagaa-------cgat----------------------------------------gag-------catgttgagttggttaagacttatagagatcaggttgagactg--------agctcacggctgtttgcgcgggtgtgttgaagctcatggactcgcatttgatcccct---cg---gccaaggagagtgagtccaaggtgttt---------------------------------------------------------tatttgaagatgaagggggattattataggtatcttgcggagttcaaagtc--------------------------------------ggcgatgagaggaaacaggc---------------------------------ggctgaggagacgatgattgcttataag------------------------------------------------gc---------------cgctcaggatattgcggctgctggtct-----------------------------------------------cccttcgacacaccctatcaggctgggattggcactcaatttttcagtgtt--------------------------------------------------------------------------------------------------------ttactatgagattcttaatgcgtc------------------------agagaaagcatgtagcatg------------------------------------------------gcaaaacaggcttttgaggag----------------------------gcaatcgc------------------------------------cgagctggatactttgggt--------------gaggagtcatacaaa-----------------------------------------------gacagtac--------------------------------------------------------------------tctcatcatgcaacttttgagggacaa-----------------------------------------tctcaccctctggacttcagatatg
>Daucus_carota_014206
----atggcgtctcgcgaagacaacgtctacatggcgaaactcgcc------------------------------------------------------------------------------------------------gaacaagccgagcga---------------------------------------------------------------------------tacgaagagatggtcgag----------------ttcatggagaaggtcg---tcgcc------------g------------cctcc----------gactccggc---gaggaactcaccgttgaggagcgca------------------------acctcctctccgttgcctacaaaaacgtcatcggcgctcgccg----tgcctcctggcg--------------catcatctcctccatcgagcagaa------------------agaggagagtcgcggcaa-------cgat----------------------------------------gca-------cacgtggcaacgatccgtgagtacagatccaagatcgagagcg--------agctctcctcgatctgcgatggcattttgaagcttctcgactccaaactcatcggtg---ct---gcctctaacggtgattccaaggtcttc---------------------------------------------------------tatttgaagatgaaaggtgattattataggtatcttgctgagtttaagatc--------------------------------------gcttccgagaggaaagaagc---------------------------------tgctgagaatactcttaacgcctacaaa------------------------------------------------gc---------------tgctcaggatatcgcaaatgcggagtt-----------------------------------------------agctccaactcatccaatccgtctagggttggcactcaacttctctgtgtt--------------------------------------------------------------------------------------------------------ttactatgagattctgagctctcc------------------------agaccgtgcctgtaatctt------------------------------------------------gcaaaacaggcttttgatgaa----------------------------gcaattgc------------------------------------ggagttagacactctagga--------------gaggagtcctataag-----------------------------------------------gacagcac--------------------------------------------------------------------attgataatgcagcttctccgtgataa-----------------------------------------cctcactctatggacttcagatatg
>Daucus_carota_019288
-atgtcctccccacgcgaagagaacgtctacaatgccaaactcgca------------------------------------------------------------------------------------------------gaacaggccgaacga---------------------------------------------------------------------------tacgaagagatggtggag----------------tacatggagaaggtct---ccaac------------tcg---------ttggct----------ga---atcg---gaggagctcagcgtcgaggaacgca------------------------acctcctctctgtggcctacaagaacgtgattggcgctcgtcg----tgcctcgtggag--------------gatcatttcgtcgattgagcagaa------------------ggaggagagccgggggaa-------tgag----------------------------------------gat-------catgtttcggtgatcaaggagtataggtcgaagattgagaagg--------agctttcgaatatatgtgatgggattctcaagctgctggatgcgacactcgtgcctt---cg---gcttcgtcgggggattcgaaggtgttt---------------------------------------------------------tatttgaagatgaagggggattatcatcggtatcttgcggagtttaggact--------------------------------------ggaggtgatcggaaagatgc---------------------------------tgctgagagcactctcaatgcctacaaa------------------------------------------------gc---------------cgctcaggatattgcaactgcagaact-----------------------------------------------agctccaacacatccaattcgacttggcttggctcttaacttctccgtgtt--------------------------------------------------------------------------------------------------------ttactatgagattcttaactcacc------------------------agacagagcttgcagtctt------------------------------------------------gctaaacaggcttttgatgaa----------------------------gcgatcgc------------------------------------ggaactagacaccttgggt--------------gaagaatcctacaaa-----------------------------------------------gacagtac--------------------------------------------------------------------attgattatgcaacttctccgcgacaa-----------------------------------------cctcactctctggacatctgatatg
>Daucus_carota_019305
ggcgactctaagcagagaacagtacgtgtacatggcgaaactcgcg------------------------------------------------------------------------------------------------gaacaagccgagcga---------------------------------------------------------------------------tacgaagagatggtggaa----------------ttcatggagaaactgg---tgacc------------ggc---------gcgact----------cc---ggcc---ggtgaattgaccgtcgaggagcgca------------------------acctcctctcggtggcgtacaaaaacgtgatcggatcgctgcg----agccgcgtggcg--------------aatcgtttcctcgattgaacagaa------------------agaggagtcgaggaagaa-------cgag----------------------------------------gac-------cacgtggtactagtcaaggattacagatctaaagttgaatcgg--------agttatcggatgtgtgtggtgggattttgaagcttttggagactaatttggtgccgt---cg---gcctccactagtgagtccaaagtgttt---------------------------------------------------------tatttgaagatgaagggcgattatcataggtacatggcggagtttaaagtc--------------------------------------ggtgatgaaaggaaggaagc---------------------------------tgcggaggatacgatgaattcttataag------------------------------------------------gc---------------tgcccaggatattgcactagcagattt-----------------------------------------------ggctcctacacatccaattagattggggctagcgctcaatttctcagtatt--------------------------------------------------------------------------------------------------------ctactatgagattcttaattcttc------------------------tgacaaagcgtgtagtatg------------------------------------------------gcaaaacaggcatttgaggaa----------------------------gccatagc------------------------------------tgagcttgacactctgggt--------------gaagaatcatacaaa-----------------------------------------------gacagtac--------------------------------------------------------------------tctgatcatgcagctcctgagggacaa-----------------------------------------tctcaccctctggacttcagattca
>Daucus_carota_021289
ttc---------aagagacactttcgtttacagcgccaagctcgct------------------------------------------------------------------------------------------------gagcaagccgaacgc---------------------------------------------------------------------------tatgacgaaatggtggag----------------gcaatgaagaatgttg---caaaa----------------------------------------ct---ggat---gttgagttgactgtggaggagagga------------------------atttactctcagttggttacaagaatgtgattggttctcgtag----ggcttcttggcg--------------tattttgtcatccattgagcaaaa------------------agaggaatcaagggggaa-------ccat----------------------------------------cag-------aatgtaaacaggatcaaggattatagacaaaaggttgagacag--------agttgacagctatctgtaatgacattatgagtgtcattgatgaacatctcattcctt---ct---tgcacacctggtgaatctacagtcttt---------------------------------------------------------tactataagatgaaaggggattattataggtatcttgcagaatttaagtct--------------------------------------ggtgatgacaggaaagatgt---------------------------------tgctgatctttctctgaaagcttatgag------------------------------------------------gc---------------agctacagcttcagctgatgctgaatt-----------------------------------------------ggcttctacacatcccattcggctgggcttggctttaaatttttcagtctt--------------------------------------------------------------------------------------------------------ctactatgagattatgaattctcc------------------------tgaaagggcttgtcgccta------------------------------------------------gcaaagcaggcattcgatgaa----------------------------gcaatctc------------------------------------tgagcttgataacctaagt--------------gaggagtcctacaaa-----------------------------------------------gatagtac--------------------------------------------------------------------tctaattatgcagctacttagggacaa-----------------------------------------ccttaccttgtggacttctgacatt
>Daucus_carota_021876
----atggccacacgcgaagagaacgtctacatggccaagctcgcc------------------------------------------------------------------------------------------------gaacaagccgagcgc---------------------------------------------------------------------------tacgaagaaatggtcgaa----------------ttcatggagaaagtct---ccgac------------acc---------gtcacc----------ga---ctcc---gacgagctctccgtcgaggagcgca------------------------acctcctctccgtcgcctataagaacgtcatcggcgctcgccg----tgcttcgtggcg--------------catcatttcgtcgatcgagcagaa------------------ggaggagtctcgtggcaa-------tgcc----------------------------------------gat-------catgtggcgacgatcaaggagtatcgggcgaagatcgaggccg--------agctttccaagatctgtgatggaattttgaagcttttggatgctaagttgattccgg---ct---gccagtgccggggactccaaggtgttt---------------------------------------------------------tatttgaagatgaagggggattatcataggtatatggcggagtttaaggtt--------------------------------------gctgatgagaggaaggaggc---------------------------------tgcggagaatacgcttagtgcgtataag------------------------------------------------gc---------------tgctcaggatatagcaaactctgagtt-----------------------------------------------ggcttctacacatccaattagacttggactggctcttaacttctctgtttt--------------------------------------------------------------------------------------------------------ctactatgaaattctgaattcacc------------------------tgaccgagcatgcaacctt------------------------------------------------gcaaaacaggcttttgatgaa----------------------------gccatcgc------------------------------------agaactagatacactggga--------------gaggattcttacaag-----------------------------------------------gatagcac--------------------------------------------------------------------tctgataatgcaacttcttcgagacaa-----------------------------------------tctgactttgtggacttcagatatg
>Daucus_carota_025919
ttcggatgcatctcgtgaggacaatgtttacaatgccaagcttgct------------------------------------------------------------------------------------------------gaacaggctgagcgg---------------------------------------------------------------------------tatgaggaaatggttgag----------------tttatggaaaaagttg---ctaag------------a------------ctgta----------ga---tgtt---gaggagcttactgtggaagagagga------------------------atcttctatctgttgcttacaagaatgtcattggagcaagaag----ggcttcttggag--------------gatcatatcttccattgagcagaa------------------ggaagagagccgtggaaa-------cgat----------------------------------------gat-------catgttaacattattaaggagtacaggggtaagatcgaggctg--------aactcagcaagatctgtgatgggatcttgaaccttctggactcacatctcgttcctt---ct---gcatcttcggccgagtcaaaggtgttc---------------------------------------------------------tacatgaagatgaaaggtgattaccacaggtatttggctgagttcaaggtt--------------------------------------ggggctgagaggaaagaagc---------------------------------tgctgagagcaccttgctagcatacaag------------------------------------------------tc---------------tgctcaggatattgctttagctgaatt-----------------------------------------------ggcttctactcacccaataaggcttggacttgcactcaacttctctgtttt--------------------------------------------------------------------------------------------------------ctactatgaaattctcaactcccc------------------------tgatcgtgcttgcaacctt------------------------------------------------gcaaagcaggcttttgatgaa----------------------------gcaatctc------------------------------------tgaactggatactttgggt--------------gaggagtcgtacaag-----------------------------------------------gatagcac--------------------------------------------------------------------actaattatgcaacttctccgtgacaa-----------------------------------------tctgacattgtggacatctgatatt
>Eucalyptus_grandis_A01913_epsilon
[truncated: 497,729 more chars]
