# Supplementary material for: Evolution of 14-3-3 Proteins in Angiosperm Plants: Recurring Gene Duplication and Loss
Source: Plants (Basel). 2021 Dec 11;10(12):2724. doi: 10.3390/plants10122724 (PMC8703263; doi:10.3390/plants10122724)
Supplement: Supplementary file 1 [file plants-10-02724-s001.zip › Table S2.xlsx]

## Sheet: S2. Table. Sequences used for p
Species	Sequence ID used in analyses	Source	Sequence ID in Source	Gene ID used in co-expression databases
Amaranthus hypochondriacus	Amaranthus hypochondriacus 001919	Phytozome 12	AHYPO_001919
	Amaranthus hypochondriacus 004322	Phytozome 12	AHYPO_004322
	Amaranthus hypochondriacus 005478	Phytozome 12	AHYPO_ 005478
	Amaranthus hypochondriacus 005568 LAMBDA	Phytozome 12	AHYPO_005568
	Amaranthus hypochondriacus 007645 epsilon	Phytozome 12	AHYPO_007645
	Amaranthus hypochondriacus 009522 LAMBDA	Phytozome 12	AHYPO_009522
	Amaranthus hypochondriacus 010257	Phytozome 12	AHYPO_010257
	Amaranthus hypochondriacus 012554	Phytozome 12	AHYPO_012554
	Amaranthus hypochondriacus 016834 LAMBDA	Phytozome 12	AHYPO_016834
	Amaranthus hypochondriacus 018002 LAMBDA	Phytozome 12	AHYPO_018002
	Amaranthus hypochondriacus 019250	Phytozome 12	AHYPO_019250
Amborella trichopoda	Amborella trichopoda 00038 149 IOTA	Phytozome 12	evm_27.TU.AmTr_v1.0_scaffold00038.149
	Amborella trichopoda 00038 20 LAMBDA	Phytozome 12	evm_27.TU.AmTr_v1.0_scaffold00038.20
	Amborella trichopoda 00110 99 IOTA	Phytozome 12	evm_27.TU.AmTr_v1.0_scaffold00110.35
	Amborella trichopoda 00135 27 LAMBDA	Phytozome 12	evm_27.TU.AmTr_v1.0_scaffold00135.27
	Amborella trichopoda 00006 14	Phytozome 12	evm_27.TU.AmTr_v1.0_scaffold00006.14
	Amborella trichopoda 00008 204	Phytozome 12	evm_27.TU.AmTr_v1.0_scaffold00008.204
	Amborella trichopoda 00008 217	Phytozome 12	evm_27.TU.AmTr_v1.0_scaffold00008.217
	Amborella trichopoda 00073 34	Phytozome 12	evm_27.TU.AmTr_v1.0_scaffold00073.34
	Amborella trichopoda 00090 56	Phytozome 12	evm_27.TU.AmTr_v1.0_scaffold00090.56
	Amborella trichopoda 00349 3	Phytozome 12	evm_27.TU.AmTr_v1.0_scaffold00349.3
Ananas comosus	Ananas comosus 001056 GRF7	Phytozome 12	Aco001056
	Ananas comosus 001240 GRF2	Phytozome 12	Aco001240
	Ananas comosus 001268 GRF8	Phytozome 12	Aco001268
	Ananas comosus 002770 GRF2	Phytozome 12	Aco002770
	Ananas comosus 003002 GRF7	Phytozome 12	Aco003002
	Ananas comosus 010027 GRF9	Phytozome 12	Aco010027
	Ananas comosus 014738 GRF2	Phytozome 12	Aco014738
	Ananas comosus GRF10	Phytozome 12	Aco004326
	Ananas comosus GRF7	Phytozome 12	Aco022451
Aquilegia coerulea	Aquilegia coerulea 1G228000	Phytozome 12	Aqcoe1G228000
	Aquilegia coerulea 3G044300 epsilon	Phytozome 12	Aqcoe3G044300
	Aquilegia coerulea 3G064800 IOTA	Phytozome 12	Aqcoe3G064800
	Aquilegia coerulea 3G364200 IOTA	Phytozome 12	Aqcoe3G364200
	Aquilegia coerulea 5G162500 LAMBDA	Phytozome 12	Aqcoe5G162500
	Aquilegia coerulea 5G313500	Phytozome 12	Aqcoe5G313500
	Aquilegia coerulea 6G078300	Phytozome 12	Aqcoe6G078300
	Aquilegia coerulea 6G082900 IOTA	Phytozome 12	Aqcoe6G082900
	Aquilegia coerulea 6G156100 LAMBDA	Phytozome 12	Aqcoe6G156100
Arabidopsis halleri	Arabidopsis halleri 0877s0002 epsilon	Phytozome 12	Araha.0877s0002
	Arabidopsis halleri 14574s0004 LAMBDA	Phytozome 12	Araha.1457s0004
	Arabidopsis halleri 1854s0003 IOTA	Phytozome 12	Araha.1854s0003
	Arabidopsis halleri 2504s0014	Phytozome 12	Araha.2504s0014
	Arabidopsis halleri 2597s0015 LAMBDA	Phytozome 12	Araha.2597s0015
	Arabidopsis halleri 4910s0003	Phytozome 12	Araha.4910s0003
	Arabidopsis halleri 4949s0001	Phytozome 12	Araha.4949s0001
	Arabidopsis halleri 5541s0003 epsilon	Phytozome 12	Araha.5541s0003
	Arabidopsis halleri 8674s0017 LAMBDA	Phytozome 12	Araha.8674s0017
Arabidopsis lyrata	Arabidopsis lyrata AL1G35750 epsilon	Phytozome 12	AL1G35750
	Arabidopsis lyrata AL1G39260 IOTA	Phytozome 12	AL1G39260
	Arabidopsis lyrata AL1G49870	Phytozome 12	AL1G49870
	Arabidopsis lyrata AL2G38650	Phytozome 12	AL2G38650
	Arabidopsis lyrata AL3G11880 LAMBDA	Phytozome 12	AL3G11880
	Arabidopsis lyrata AL4G41140	Phytozome 12	AL4G41140
	Arabidopsis lyrata AL6G20950 LAMBDA	Phytozome 12	AL6G20950
	Arabidopsis lyrata AL6G26930 LAMBDA	Phytozome 12	AL6G26930
	Arabidopsis lyrata AL6G41520	Phytozome 12	AL6G41520
	Arabidopsis lyrata AL7G52090 epsilon	Phytozome 12	AL7G52090
	Arabidopsis lyrata AL8G43000 LAMBDA	Phytozome 12	AL8G43000
Arabidopsis thaliana	Arabidopsis thaliana GRF1 chi	Phytozome 12	AT4G09000	AT4G09000
	Arabidopsis thaliana GRF10 epsilon	Phytozome 12	AT1G22300	AT1G22300
	Arabidopsis thaliana GRF11 omicron	Phytozome 12	AT1G34760	AT1G34760
	Arabidopsis thaliana GRF12 iota	Phytozome 12	AT1G26480	AT1G26480
	Arabidopsis thaliana GRF13 pi	Phytozome 12	AT1G78220	AT1G78220
	Arabidopsis thaliana GRF2 omega	Phytozome 12	AT1G78300	AT1G78300
	Arabidopsis thaliana GRF3 psi	Phytozome 12	AT5G38480	AT5G38480
	Arabidopsis thaliana GRF4 phi	Phytozome 12	AT1G35160	AT1G35160
	Arabidopsis thaliana GRF5 upsilon	Phytozome 12	AT5G16050	AT5G16050
	Arabidopsis thaliana GRF6 lambda	Phytozome 12	AT5G10450	AT5G10450
	Arabidopsis thaliana GRF7 nu	Phytozome 12	AT3G02520	AT3G02520
	Arabidopsis thaliana GRF8 kappa	Phytozome 12	AT5G65430	AT5G65430
	Arabidopsis thaliana GRF9 mu	Phytozome 12	AT2G42590	AT2G42590
Boechera stricta	Boechera stricta 0568s0245 LAMBDA	Phytozome 12	Bostr.0568s0245
	Boechera stricta 1040s0077	Phytozome 12	Bostr. 1040s0077
	Boechera stricta 12659s0082 epsilon	Phytozome 12	Bostr.12659s0082
	Boechera stricta 12659s0347 IOTA	Phytozome 12	Bostr.12659s0347
	Boechera stricta 13175s0055 LAMBDA	Phytozome 12	Bostr.13175s0055
	Boechera stricta 1460s0169 LAMBDA	Phytozome 12	Bostr.1460s0169
	Boechera stricta 17584s0007 epsilon	Phytozome 12	Bostr.17584s0007
	Boechera stricta 20129s0265	Phytozome 12	Bostr.20129s0265
	Boechera stricta 25463s0414 epsilon	Phytozome 12	Bostr.25463s0414
	Boechera stricta 25993s0523	Phytozome 12	Bostr.25993s0523
	Boechera stricta 2902s0341 LAMBDA	Phytozome 12	Bostr. 2902s0341
Brachypodium distachyon	Brachypodium distachyon 1G0150900	Phytozome 12	BdiBd21-3.1G0150900
	Brachypodium distachyon 3G0479500 LAMBDA	Phytozome 12	BdiBd21-3.3G0479500
	Brachypodium distachyon 3G0510300	Phytozome 12	BdiBd21-3.3G0510300
	Brachypodium distachyon 3G0623100	Phytozome 12	BdiBd21-3.3G0623100
	Brachypodium distachyon 4G0206400	Phytozome 12	BdiBd21-3.4G0206400
	Brachypodium distachyon 4G0240400	Phytozome 12	BdiBd21-3.4G0240400
	Brachypodium distachyon 5G0158300	Phytozome 12	BdiBd21-3.5G0158300
Brachypodium stacei	Brachypodium stacei 02G280300 epsilon	Phytozome 12	Brast02G280300
	Brachypodium stacei 03G234700 LAMBDA	Phytozome 12	Brast03G234700
	Brachypodium stacei 03G259200	Phytozome 12	Brast03G259200
	Brachypodium stacei 10G122900	Phytozome 12	Brast10G122900
	Brachypodium stacei Brast10G151000	Phytozome 12	Brast10G151000
Brassica oleraceae var. capitata	Brassica oleaceae Bol027497 epsilon	Phytozome 12	Bol027497
	Brassica oleraceae 008743 LAMBDA	Phytozome 12	Bol008743
	Brassica oleraceae 009232 LAMBDA	Phytozome 12	Bol009232
	Brassica oleraceae 01066512 epsilon	Phytozome 12	Bol010665
	Brassica oleraceae 018965	Phytozome 12	Bol018965
	Brassica oleraceae 021564	Phytozome 12	Bol021564
	Brassica oleraceae 024659 LAMBDA	Phytozome 12	Bol024659
	Brassica oleraceae 024948 IOTA	Phytozome 12	Bol024948
	Brassica oleraceae 027490 epsilon	Phytozome 12	Bol027490
	Brassica oleraceae 03198612 epsilon	Phytozome 12	Bol031986
	Brassica oleraceae 04016112 epsilon	Phytozome 12	Bol040161
	Brassica oleraceae 043328 IOTA	Phytozome 12	Bol043328
Brassica rapa	Brassica rapa B00358 LAMBDA	Phytozome 12	Brara.B00358
	Brassica rapa B02325	Phytozome 12	Brara.B02325
	Brassica rapa C00421 LAMBDA	Phytozome 12	Brara.C00421
	Brassica rapa C02164	Phytozome 12	Brara.C02164
	Brassica rapa C02992 LAMBDA	Phytozome 12	Brara.C02992
	Brassica rapa D00903 epsilon	Phytozome 12	Brara.D00903
	Brassica rapa E01843 epsilon	Phytozome 12	Brara.E01843
	Brassica rapa E03568 epsilon	Phytozome 12	Brara.E03568
	Brassica rapa F02410 LAMBDA	Phytozome 12	Brara.F02410
	Brassica rapa G00913 IOTA	Phytozome 12	Brara.G00913
	Brassica rapa G01005 epsilon	Phytozome 12	Brara.G01005
	Brassica rapa G01038 epsilon	Phytozome 12	Brara.G01038
	Brassica rapa G01435 epsilon	Phytozome 12	Brara.G01435
	Brassica rapa G02112	Phytozome 12	Brara.G02112
	Brassica rapa G03569	Phytozome 12	Brara.G03569
	Brassica rapa G03575 epsilon	Phytozome 12	Brara.G03575
	Brassica rapa H02139 IOTA	Phytozome 12	Brara.H02139
	Brassica rapa H02241 epsilon	Phytozome 12	Brara.H02241
	Brassica rapa I00819 LAMBDA	Phytozome 12	Brara.I00819
	Brassica rapa I02377 epsilon	Phytozome 12	Brara.I02377
	Brassica rapa I03118 IOTA	Phytozome 12	Brara.I03118
	Brassica rapa I03320 epsilon	Phytozome 12	Brara.I03320
	Brassica rapa J02307 LAMBDA	Phytozome 12	Brara.J02307
Capsella grandiflora	Capsella grandiflora 0096s0008	Phytozome 12	Cagra.0096s0008
	Capsella grandiflora 0114s0070 epsilon	Phytozome 12	Cagra.0114s0070
	Capsella grandiflora 0202s0053	Phytozome 12	Cagra.0202s0053
	Capsella grandiflora 0764s0007 epsilon	Phytozome 12	Cagra.0764s0007
	Capsella grandiflora 0894s0004 IOTA	Phytozome 12	Cagra.0894s0004
	Capsella grandiflora 0917s0044 LAMBDA	Phytozome 12	Cagra.0917s0044
	Capsella grandiflora 1085s0015 LAMBDA	Phytozome 12	Cagra.1085s0015
	Capsella grandiflora 1194s0052 LAMBDA	Phytozome 12	Cagra.1194s0052
	Capsella grandiflora 3432s0011	Phytozome 12	Cagra.3432s0011
	Capsella grandiflora 4497s0009 epsilon	Phytozome 12	Cagra.4497s0009
	Capsella grandiflora 6845s0050 LAMBDA	Phytozome 12	Cagra.6845s0050
Capsella rubella	Capsella rubella 01717	Phytozome 12	Carubv10001717m
	Capsella rubella 01718m LAMBDA	Phytozome 12	Carubv10001718m
	Capsella rubella 01809m LAMBDA	Phytozome 12	Carubv10001809m
	Capsella rubella 05536 epsilon	Phytozome 12	Carubv10005536m
	Capsella rubella 10011 epsilon	Phytozome 12	Carubv10010011m
	Capsella rubella 10023868m	Phytozome 12	Carubv10023868m
	Capsella rubella 10075 epsilon	Phytozome 12	Carubv10010075m
	Capsella rubella 11021 IOTA	Phytozome 12	Carubv10011021m
	Capsella rubella 14407m LAMBDA	Phytozome 12	Carubv10014407m
	Capsella rubella 26999m LAMBDA	Phytozome 12	Carubv10026999m
Carica papaya	Carica papaya 1 115 IOTA	Phytozome 12	evm.TU.supercontig_1.115
	Carica papaya 309 6 LAMBDA	Phytozome 12	evm.TU.supercontig_309.6
	Carica papaya 36 140 IOTA	Phytozome 12	evm.TU.supercontig_36.140
	Carica papaya 36 169	Phytozome 12	evm.TU.supercontig_36.169
	Carica papaya 55 36 LAMBDA	Phytozome 12	evm.TU.supercontig_55.36
	Carica papaya 7 47	Phytozome 12	evm.TU.supercontig_7.47_
	Carica papaya 97 102	Phytozome 12	evm.TU.supercontig_97.102
Citrus cinensis	Citrus cinensis 1g024620	Phytozome 12	orange1.1g024620m
	Citrus sinensis 1g024539m	Phytozome 12	orange1.1g024539m
	Citrus cinensis 1g024714m LAMBDA	Phytozome 12	orange1.1g024714m
	Citrus cinensis 1g024800m LAMBDA	Phytozome 12	orange1.1g024800m
	Citrus cinensis 1g024897	Phytozome 12	orange1.1g024897m
	Citrus cinensis 1g025044m	Phytozome 12	orange1.1g025044m
	Citrus cinensis 1g025437m IOTA	Phytozome 12	orange1.1g025437m
	Citrus cinensis 1g025497m LAMBDA	Phytozome 12	orange1.1g025497m
	Citrus cinensis 1g044502 IOTA	Phytozome 12	orange1.1g044502m
Citrus clementina	Citrus clementina	Phytozome 12	Ciclev10016299m
	Citrus clementina 10002186m IOTA	Phytozome 12	Ciclev10002186m
	Citrus clementina 10002254m LAMBDA	Phytozome 12	Ciclev10002254m
	Citrus clementina 10012495m LAMBDA	Phytozome 12	Ciclev10012495m
	Citrus clementina 10016334m	Phytozome 12	Ciclev10016334m
	Citrus clementina 10026350 epsilon	Phytozome 12	Ciclev10026350m
	Citrus clementina 10029087	Phytozome 12	Ciclev10029087m
	Citrus clementina 10033402 IOTA	Phytozome 12	Ciclev10033402m
Cucumis sativus	Cucumis sativus 160050 epsilon	Phytozome 12	Cucsa.160050
	Cucumis sativus 160160	Phytozome 12	Cucsa.160160
	Cucumis sativus 160780 LAMBDA	Phytozome 12	Cucsa.160780
	Cucumis sativus 273130 LAMBDA	Phytozome 12	Cucsa.273130
	Cucumis sativus 284570 IOTA	Phytozome 12	Cucsa.284570
	Cucumis sativus 311490 IOTA	Phytozome 12	Cucsa.311490
	Cucumis sativus 311590	Phytozome 12	Cucsa.311590
	Cucumis sativus 311810 LAMBDA	Phytozome 12	Cucsa.311810
	Cucumis sativus 327860 IOTA	Phytozome 12	Cucsa.327860
	Cucumus sativus 147560	Phytozome 12	Cucsa.147560
Daucus carota	Daucus carota 003472	Phytozome 12	DCAR_003472
	Daucus carota 012862	Phytozome 12	DCAR_012862
	Daucus carota 014192	Phytozome 12	DCAR_014192
	Daucus carota 014206	Phytozome 12	DCAR_014206
	Daucus carota 019288	Phytozome 12	DCAR_019288
	Daucus carota 019305	Phytozome 12	DCAR_019305
	Daucus carota 021289	Phytozome 12	DCAR_025919
	Daucus carota 021876	Phytozome 12	DCAR_021876
	Daucus carota 025919	Phytozome 12	DCAR_021289
Eucalyptus grandis	Eucalyptus grandis A01913 epsilon	Phytozome 12	Eucgr.A01913
	Eucalyptus grandis B00034	Phytozome 12	Eucgr.B00034
	Eucalyptus grandis E02747	Phytozome 12	Eucgr.E02747
	Eucalyptus grandis F00330 IOTA	Phytozome 12	Eucgr.F00330
	Eucalyptus grandis F02130 LAMBDA	Phytozome 12	Eucgr.F02130
	Eucalyptus grandis F02482 LAMBDA	Phytozome 12	Eucgr.F02482
	Eucalyptus grandis G02455 IOTA	Phytozome 12	Eucgr.G02455
Eutrema salsugineum	Eutrema salsugineum 10001833 epsilon	Phytozome 12	Thhalv10001833m
	Eutrema salsugineum 10001836 IOTA	Phytozome 12	Thhalv10001836m
	Eutrema salsugineum 10008445 IOTA	Phytozome 12	Thhalv10008445m
	Eutrema salsugineum 10008554 epsilon	Phytozome 12	Thhalv10008554m
	Eutrema salsugineum 10014395m LAMBDA	Phytozome 12	Thhalv10014395m
	Eutrema salsugineum 10014501m LAMBDA	Phytozome 12	Thhalv10014501m
	Eutrema salsugineum 10017098	Phytozome 12	Thhalv10017098m
	Eutrema salsugineum 10019018 epsilon	Phytozome 12	Thhalv10019018m
	Eutrema salsugineum 10021346m LAMBDA	Phytozome 12	Thhalv10021346m
	Eutrema salsugineum 10027892 epsilon	Phytozome 12	Thhalv10027892m
	Eutrema salsugineum 10028882 epsilon	Phytozome 12	Thhalv10028882m
Fragaria vesca	Fragaria vesca 10320 epsilon	Phytozome 12	gene10320-v1.0-hybrid
	Fragaria vesca 11972	Phytozome 12	gene11972-v1.0-hybrid
	Fragaria vesca 12089 LAMBDA	Phytozome 12	gene12089-v1.0-hybrid
	Fragaria vesca 20785 LAMBDA	Phytozome 12	gene20785-v1.0-hybrid
	Fragaria vesca 29658 B	Phytozome 12	gene29658-v1.0-hybrid
Glycine max	Glycine max 01G058000 IOTA	Phytozome 12	Glyma.01G058000	Glyma01g07070
	Glycine max 02G115900 IOTA	Phytozome 12	Glyma.02G115900	Glyma02g12930
	Glycine max 02G208700	Phytozome 12	Glyma.02G208700	Glyma02g37120
	Glycine max 04G092600 LAMBDA	Phytozome 12	Glyma.04G092600	Glyma04g09820
	Glycine max 04G099900	Phytozome 12	Glyma.04G099900	Glyma04g10820
	Glycine max 05G158100	Phytozome 12	Glyma.05G158100	Glyma05g29080
	Glycine max 06G094400 LAMBDA	Phytozome 12	Glyma.06G094400	Glyma06g09890
	Glycine max 06G101500	Phytozome 12	Glyma.06G101500	Glyma06g10650
	Glycine max 08G115800	Phytozome 12	Glyma.06G101500	Glyma08g12220
	Glycine max 08G363800 LAMBDA	Phytozome 12	Glyma.08G115800	Glyma08g47900
	Glycine max 12G210400	Phytozome 12	Glyma.12G210400	Glyma12g33800
	Glycine max 12G229200	Phytozome 12	Glyma.12G229200	Glyma12g35820
	Glycine max 13G270600	Phytozome 12	Glyma.13G270600	Glyma13g34580
	Glycine max 13G290900	Phytozome 12	Glyma.13G290900	Glyma13g36690
	Glycine max 14G176900	Phytozome 12	Glyma.14G176900	Glyma14g35410
	Glycine max 18G298300 LAMBDA	Phytozome 12	Glyma.18G298300	Glyma18g53610
	Glycine max 20G025900 IOTA	Phytozome 12	Glyma.20G025900	Glyma20g03120
Gossypium raimondii	Gossypium raimondii 001G079900 LAMBDA	Phytozome 12	Gorai.001G079900
	Gossypium raimondii 001G197200 epsilon	Phytozome 12	Gorai.001G197200
	Gossypium raimondii 001G201400 LAMBDA	Phytozome 12	Gorai.001G201400
	Gossypium raimondii 002G012500 epsilon	Phytozome 12	Gorai.002G012500
	Gossypium raimondii 002G141000	Phytozome 12	Gorai.002G141000
	Gossypium raimondii 005G095400 LAMBDA	Phytozome 12	Gorai.005G095400
	Gossypium raimondii 005G222600 epsilon	Phytozome 12	Gorai.005G222600
	Gossypium raimondii 009G162800	Phytozome 12	Gorai.009G162800
	Gossypium raimondii 009G231000 LAMBDA	Phytozome 12	Gorai.009G231000
	Gossypium raimondii 009G234600	Phytozome 12	Gorai.009G234600
	Gossypium raimondii 009G236300 IOTA	Phytozome 12	Gorai.009G236300
	Gossypium raimondii 009G280500	Phytozome 12	Gorai.009G280500
	Gossypium raimondii 010G038600	Phytozome 12	Gorai.010G038600
	Gossypium raimondii 010G040000 epsilon	Phytozome 12	Gorai.010G040000
	Gossypium raimondii 012G142900 epsilon	Phytozome 12	Gorai.012G142900
	Gossypium raimondii 013G059800 epsilon	Phytozome 12	Gorai.013G059800
	Gossypium raimondii 013G093400 IOTA	Phytozome 12	Gorai.013G093400
Hordeum vulgare	Hordeum vulgare 1G004990	Phytozome 12	HORVU0Hr1G004990	TC247219
	Hordeum vulgare 1G007370	Phytozome 12	HORVU4Hr1G007370	TC247270
	Hordeum vulgare 1G010530	Phytozome 12	HORVU3Hr1G010530	TC239012
	Hordeum vulgare 1G031620	Phytozome 12	HORVU4Hr1G031620	TC252482
	Hordeum vulgare 1G043300	Phytozome 12	HORVU4Hr1G043300	TC241563
	Hordeum vulgare 1G061920	Phytozome 12	HORVU7Hr1G061920	TC250940
	Hordeum vulgare 1G080630	Phytozome 12	HORVU2Hr1G080630	TC247219
Linum usitatissimum	Linum usitatissimum 10001894	Phytozome 12	Lus10001894
	Linum usitatissimum 10008715	Phytozome 12	Lus10008715
	Linum usitatissimum 10014899 LAMBDA	Phytozome 12	Lus10014899
	Linum usitatissimum 10017584 LAMBDA	Phytozome 12	Lus10017584
	Linum usitatissimum 10017650	Phytozome 12	Lus10017650
	Linum usitatissimum 10020705	Phytozome 12	Lus10020705
	Linum usitatissimum 10020940	Phytozome 12	Lus10020940
	Linum usitatissimum 10025727 LAMBDA	Phytozome 12	Lus10025727
	Linum usitatissimum 10026660 IOTA	Phytozome 12	Lus10026660
	Linum usitatissimum 10029835	Phytozome 12	Lus10029835
	Linum usitatissimum 10033545 LAMBDA	Phytozome 12	Lus10033545
	Linum usitatissimum 10035934 LAMBDA	Phytozome 12	Lus10035934
	Linum usitatissimum 10036471 epsilon	Phytozome 12	Lus10036471
	Linum usitatissimum 10036481	Phytozome 12	Lus10036481
	Linum usitatissimum 10036896 IOTA	Phytozome 12	Lus10036896
	Linum usitatissimum 10040534 LAMBDA	Phytozome 12	Lus10040534
	Linum usitatissimum IOTA	Phytozome 12	Lus10004652
Malus domestica	Malus domestica MDP0000018128 epsilon	Phytozome 12	MDP0000018128
	Malus domestica MDP0000137688	Phytozome 12	MDP0000137688
	Malus domestica MDP0000147337 epsilon	Phytozome 12	MDP0000147337
	Malus domestica MDP0000250954	Phytozome 12	MDP0000250954
	Malus domestica MDP0000253447	Phytozome 12	MDP0000253447
	Malus domestica MDP0000263569	Phytozome 12	MDP0000263569
	Malus domestica MDP0000270640 IOTA	Phytozome 12	MDP0000270640
	Malus domestica MDP0000278065 epsilon	Phytozome 12	MDP0000278065
	Malus domestica MDP0000286065 epsilon	Phytozome 12	MDP0000286065
	Malus domestica MDP0000325633	Phytozome 12	MDP0000325633
	Malus domestica MDP0000325949 epsilon	Phytozome 12	MDP0000325949
	Malus domestica MDP0000327058	Phytozome 12	MDP0000327058
	Malus domestica MDP0000360017 IOTA	Phytozome 12	MDP0000360017
	Malus domestica MDP0000360018 IOTA	Phytozome 12	MDP0000360018
	Malus domestica MDP0000461883	Phytozome 12	MDP0000461883
	Malus domestica MDP0000772373	Phytozome 12	MDP0000772373
Manihot esculenta	Manihot esculenta 01G028600 IOTA	Phytozome 12	Manes.01G028600
	Manihot esculenta 01G108700 LAMBDA	Phytozome 12	Manes.01G108700
	Manihot esculenta 01G133100	Phytozome 12	Manes.01G133100
	Manihot esculenta 02G067200 epsilon	Phytozome 12	Manes.02G067200
	Manihot esculenta 02G091000	Phytozome 12	Manes.02G091000
	Manihot esculenta 02G146600 LAMBDA	Phytozome 12	Manes.02G146600
	Manihot esculenta 02G149900	Phytozome 12	Manes.02G149900
	Manihot esculenta 02G151900 IOTA	Phytozome 12	Manes.02G151900
	Manihot esculenta 05G108900 IOTA	Phytozome 12	Manes.05G108900
	Manihot esculenta 07G035100 epsilon	Phytozome 12	Manes.07G035100
	Manihot esculenta 10G104500 epsilon	Phytozome 12	Manes.10G104500
	Manihot esculenta 12G127800 LAMBDA	Phytozome 12	Manes.12G127800
	Manihot esculenta 15G093600	Phytozome 12	Manes.15G093600
	Manihot esculenta 18G060900 LAMBDA	Phytozome 12	Manes.18G060900
	Manihot esculenta 18G066900 IOTA	Phytozome 12	Manes.18G066900
Medicago truncatula	Medicago truncatula 0137s0020 LAMBDA	Phytozome 12	Medtr0137s0020	Medtr0137s0020
	Medicago truncatula 2g015980	Phytozome 12	Medtr2g015980	Medtr2g015980
	Medicago truncatula 2g076960	Phytozome 12	Medtr2g076960	Medtr2g076960
	Medicago truncatula 3g014060 LAMBDA	Phytozome 12	Medtr3g014060	Medtr3g014060
	Medicago truncatula 3g099380	Phytozome 12	Medtr3g099380	Medtr3g099380
	Medicago truncatula 3g100620 LAMBDA	Phytozome 12	Medtr3g100620	Medtr3g100620
	Medicago truncatula 4g083060 IOTA	Phytozome 12	Medtr4g083060	Medtr4g083060
	Medicago truncatula 5g044160 IOTA	Phytozome 12	Medtr5g044160	Medtr5g044160
	Medicago truncatula 5g064580	Phytozome 12	Medtr5g064580	Medtr5g064580
	Medicago truncatula 8g086270	Phytozome 12	Medtr8g086270	Medtr8g086270
Mimulus guttatus	Mimulus guttatus E00051 IOTA	Phytozome 12	Migut.E00051
	Mimulus guttatus H02311 LAMBDA	Phytozome 12	Migut.H02311
	Mimulus guttatus H02338	Phytozome 12	Migut.H02338
	Mimulus guttatus K00776 LAMBDA	Phytozome 12	Migut.K00776
	Mimulus guttatus L00158	Phytozome 12	Migut.L00158
	Mimulus guttatus L00306 epsilon	Phytozome 12	Migut.L00306
	Mimulus guttatus L01199 IOTA	Phytozome 12	Migut.L01199
	Mimulus guttatus LAMBDA	Phytozome 12	Migut.H00205
	Mimulus guttatus M00259	Phytozome 12	Migut.M00259
	Mimulus guttatus N02883	Phytozome 12	Migut.N02883
	Mimulus guttatus N02892 epsilon	Phytozome 12	Migut.N02892
Musa acuminata	Musa acuminata Achr2P22240 IOTA	Phytozome 12	GSMUA_Achr2P22240
	Musa acuminata Achr3P06740 LAMBDA	Phytozome 12	GSMUA_Achr3P06740
	Musa acuminata Achr4P15130	Phytozome 12	GSMUA_Achr4P15130
	Musa acuminata Achr4P30650 LAMBDA	Phytozome 12	GSMUA_Achr4P30650
	Musa acuminata Achr6P26860	Phytozome 12	GSMUA_Achr6P26860
	Musa acuminata Achr7P00550 IOTA	Phytozome 12	GSMUA_Achr7P00550
	Musa acuminata Achr7P13910	Phytozome 12	GSMUA_Achr7P13910
	Musa acuminata Achr8P27280	Phytozome 12	GSMUA_Achr8P27280
	Musa acuminata Achr9P06440	Phytozome 12	GSMUA_Achr9P06440
	Musa acuminata AchrUn	Phytozome 12	GSMUA_AchrUn_randomG21670
Nicotiana tabacum	Nicotiana tabacum AB071968	NCBI (UniProt)	AB071968 (Q948K3)
	Nicotiana tabacum AB117743 epsilon	NCBI (UniProt)	AB117743 (Q762F4)
	Nicotiana tabacum AB117748 G kappa	NCBI (UniProt)	AB117748 (Q762F2)
	Nicotiana tabacum AB119478 E	NCBI (UniProt)	AB119478 (Q75ZD6)
	Nicotiana tabacum AB119481 I	NCBI (UniProt)	AB119481 (Q75ZD3)
	Nicotiana tabacum NM 001325377	NCBI (UniProt)	NM_001325377 (Q41246)
	Nicotiana tabacum U91723 B	NCBI (UniProt)	U91723 (O49995)
	Nicotiana tabacum U91725 D	NCBI (UniProt)	U91725 (O49996)
	Nicotiana tabacum U91726 E	NCBI (UniProt)	U91726 (O49997)
	Nicotiana tabacum U91727 F	NCBI (UniProt)	U91727 (O49998)
	Nicotiana tabacum XM 016590303 iota	NCBI (UniProt)	XM_016590303 (A0A1S3Y0Y7)
	Nicotiana tabacum Y11211 C	NCBI (UniProt)	Y11211 (P93343)
	Nicotiana tabacum Y11212 A	NCBI (UniProt)	Y11212 (P93342)
Oryza sativa	Oryza sativa Os01g11110 epsilon	Phytozome 12	LOC_Os01g11110	Os01g11110	Os01g0209200
	Oryza sativa Os02g36974	Phytozome 12	LOC_Os02g36974	Os02g36974	Os02g0580300
	Oryza sativa Os03g50290	Phytozome 12	LOC_Os03g50290	Os03g50290	Os03g0710800
	Oryza sativa Os04g38870	Phytozome 12	LOC_Os04g38870	Os04g38870	Os04g0462500
	Oryza sativa Os07g28430	Phytozome 12	LOC_Os07g28430	Os07g28430	Os07g0467500
	Oryza sativa Os08g33370	Phytozome 12	LOC_Os08g33370	Os08g33370	Os08g0430500
	Oryza sativa Os08g37490	Phytozome 12	LOC_Os08g37490	Os08g37490	Os08g0480800
	Oryza sativa Os10g30880	Phytozome 12	LOC_Os10g30880	Os10g30880	Os10g0445900
	Oryza sativa Os11g34450	Phytozome 12	LOC_Os11g34450	Os11g34450	Os11g0546900
	Oryza sativa Os11g35030	Phytozome 12	LOC_Os11g35030	Os11g35030	Os11g0551900
Panicum halli	Panicum halli A02284	Phytozome 12	Pahal.A02284
	Panicum halli F00538 1 LAMBDA	Phytozome 12	Pahal.F00538
	Panicum halli F01688	Phytozome 12	Pahal.F01688
	Panicum halli F02045 LAMBDA	Phytozome 12	Pahal.F02045
	Panicum halli G00504	Phytozome 12	Pahal.G00504
	Panicum halli H00473	Phytozome 12	Pahal.H00473
	Panicum halli H02352	Phytozome 12	Pahal.H02352
Panicum virgatum	Panicum virgatum Aa01534	Phytozome 12	Pavir.Aa01534
	Panicum virgatum Fa00260 LAMBDA	Phytozome 12	Pavir.Fa00260
	Panicum virgatum Fa00854 LAMBDA	Phytozome 12	Pavir.Fa00854
	Panicum virgatum Fa00857 LAMBDA	Phytozome 12	Pavir.Fa00857
	Panicum virgatum Fb01805	Phytozome 12	Pavir.Fb01805
	Panicum virgatum Ga01445	Phytozome 12	Pavir.Ga01445
	Panicum virgatum Gb01520	Phytozome 12	Pavir.Gb01520
	Panicum virgatum Ha01480	Phytozome 12	Pavir.Ha01480
	Panicum virgatum Hb00704	Phytozome 12	Pavir.Hb00704
	Panicum virgatum J09016	Phytozome 12	Pavir.J09016
	Panicum virgatum J09206	Phytozome 12	Pavir.J09206
	Panicum virgatum J10782	Phytozome 12	Pavir.J10782
	Panicum virgatum J39031	Phytozome 12	Pavir.J39031
	Panicum virgatum J39840 LAMBDA	Phytozome 12	Pavir.J39840
Phaseolus vulgaris	Phaseolus vulgaris 002G102500 IOTA	Phytozome 12	Phvul.002G102500
	Phaseolus vulgaris 002G238300	Phytozome 12	Phvul.002G238300
	Phaseolus vulgaris 005G066600	Phytozome 12	Phvul.005G066600
	Phaseolus vulgaris 005G095500	Phytozome 12	Phvul.005G095500
	Phaseolus vulgaris 008G004300 LAMBDA	Phytozome 12	Phvul.008G004300
	Phaseolus vulgaris 008G162500	Phytozome 12	Phvul.008G162500
	Phaseolus vulgaris 009G032500	Phytozome 12	Phvul.009G032500
	Phaseolus vulgaris 009G143400 LAMBDA	Phytozome 12	Phvul.009G143400
	Phaseolus vulgaris IOTA	Phytozome 12	Phvul.003G043200
Populus trichocarpa	Populus trichocarpa 001G125600	Phytozome 12	Potri.001G125600
	Populus trichocarpa 001G392200	Phytozome 12	Potri.001G392200
	Populus trichocarpa 002G099800	Phytozome 12	Potri.002G099800
	Populus trichocarpa 002G103800 B	Phytozome 12	Potri.002G103800
	Populus trichocarpa 004G101700 LAMBDA2	Phytozome 12	Potri.004G101700
	Populus trichocarpa 005G157700 B	Phytozome 12	Potri.005G157700
	Populus trichocarpa 005G162400	Phytozome 12	Potri.005G162400
	Populus trichocarpa 005G164500 IOTA	Phytozome 12	Potri.005G164500
	Populus trichocarpa 008G095000 GRF12 iota	Phytozome 12	Potri.008G095000
	Populus trichocarpa 010G159300 GRF12 iota	Phytozome 12	Potri.010G159300
	Populus trichocarpa 011G110900	Phytozome 12	Potri.011G110900
	Populus trichocarpa 017G113300	Phytozome 12	Potri.017G113300
	Populus trichocarpa GRF 11 omicron	Phytozome 12	Potri.002G097500
	Populus trichocarpa T147900 LAMBDA	Phytozome 12	Potri.T147900
Prunus persica	Prunus persica 1G285800 IOTA	Phytozome 12	Prupe.1G285800
	Prunus persica 1G518200 IOTA	Phytozome 12	Prupe.1G518200
	Prunus persica 1G521900	Phytozome 12	Prupe.1G521900
	Prunus persica 1G528100 LAMBDA	Phytozome 12	Prupe.1G528100
	Prunus persica 3G121100	Phytozome 12	Prupe.3G121100
	Prunus persica 4G061000	Phytozome 12	Prupe.4G061000
	Prunus persica 6G196400 LAMBDA	Phytozome 12	Prupe.6G196400
	Prunus persica 8G064700	Phytozome 12	Prupe.8G064700
Ricinus communis	Ricinus communis 000119	Phytozome 12	29908.t000119
	Ricinus communis 000285	Phytozome 12	29908.t000285
	Ricinus communis 28842	Phytozome 12	28842.t000002
	Ricinus communis 29908	Phytozome 12	29908.t000089
	Ricinus communis 30174	Phytozome 12	30174.t000517
Saccharomyces cerevisae	Saccharomyces cerevisae BMH1	NCBI (UniProt)	AAFW02000048.1:531399..532202 (A6ZRD4)
	Salix purpurea 0064s0280	Phytozome 12	SapurV1A.0064s0280
	Salix purpurea 0072s0090	Phytozome 12	SapurV1A.0072s0090
	Salix purpurea 0148s0170	Phytozome 12	SapurV1A.0148s0170
	Salix purpurea 0176s0210	Phytozome 12	SapurV1A.0176s0210
	Salix purpurea 0239s0100	Phytozome 12	SapurV1A.0239s0100
	Salix purpurea 0239s0310 phi	Phytozome 12	SapurV1A.0239s0310
	Salix purpurea 0565s0050 omega	Phytozome 12	SapurV1A.0565s0050
	Salix purpurea 0879s0090	Phytozome 12	SapurV1A.0879s0090
	Salix purpurea 1009s0060	Phytozome 12	SapurV1A.1009s0060
	Salix purpurea 1239s0020 lambda	Phytozome 12	SapurV1A.1239s0020
	Salix purpurea 1437s0040 lambda	Phytozome 12	SapurV1A.1437s0040
Setaria italica	Setaria italica 1G209900	Phytozome 12	Seita.1G209900
	Setaria italica 5G200400 LAMBDA	Phytozome 12	Seita.5G200400
	Setaria italica 6G155800 LAMBDA	Phytozome 12	Seita.6G155800
	Setaria italica 6G188100	Phytozome 12	Seita.6G188100
	Setaria italica 6G229000 LAMBDA	Phytozome 12	Seita.6G229000
	Setaria italica 7G126000	Phytozome 12	Seita.7G126000
	Setaria italica 8G146800	Phytozome 12	Seita.8G146800
	Setaria italica 8G187000	Phytozome 12	Seita.8G187000
Setaria viridis	Setaria viridis 1G213300	Phytozome 12	Sevir.1G213300
	Setaria viridis 5G202100 LAMBDA	Phytozome 12	Sevir.5G202100
	Setaria viridis 6G161900 LAMBDA	Phytozome 12	Sevir.6G161900
	Setaria viridis 6G194600	Phytozome 12	Sevir.6G194600
	Setaria viridis 6G235900 LAMBDA	Phytozome 12	Sevir.6G235900
	Setaria viridis 7G134000	Phytozome 12	Sevir.7G134000
	Setaria viridis 8G156800	Phytozome 12	Sevir.8G156800
	Setaria viridis 8G195900	Phytozome 12	Sevir.8G195900
Solanum lycopersicum	Solanum lycopersicum 01g010360 IOTA	Phytozome 12	Solyc01g010360	Solyc01g010360
	Solanum lycopersicum 02g063070 epsilon	Phytozome 12	Solyc02g063070	Solyc02g063070
	Solanum lycopersicum 03g034180 epsilon	Phytozome 12	Solyc03g034180	Solyc03g034180
	Solanum lycopersicum 04g012120	Phytozome 12	Solyc04g012120	Solyc04g012120
	Solanum lycopersicum 04g074230 IOTA	Phytozome 12	Solyc04g074230	Solyc04g074230
	Solanum lycopersicum 04g074510	Phytozome 12	Solyc04g074510	Solyc04g074510
	Solanum lycopersicum 04g076060 LAMBDA	Phytozome 12	Solyc04g076060	Solyc04g076060
	Solanum lycopersicum 05g012420 IOTA	Phytozome 12	Solyc05g012420	Solyc05g012420
	Solanum lycopersicum 11g010200	Phytozome 12	Solyc11g010200	Solyc11g010200
	Solanum lycopersicum 11g010470 LAMBDA	Phytozome 12	Solyc11g010470	Solyc11g010470
	Solanum lycopersicum 12g057110	Phytozome 12	Solyc12g057110	Solyc12g057110
	Solanum lycopersicum Solyc07g053260	Phytozome 12	Solyc07g053260	Solyc07g053260
	Solanum lycopersicum Solyc12g010860	Phytozome 12	Solyc12g010860	Solyc12g010860
Solanum tuberosum	Solanum tuberosum 11378	Phytozome 12	PGSC0003DMG400006415
	Solanum tuberosum 13765	Phytozome 12	PGSC0003DMG400007807
	Solanum tuberosum 1832 4	Phytozome 12	PGSC0003DMG400024187
	Solanum tuberosum 22845	Phytozome 12	PGSC0003DMG400012899
	Solanum tuberosum 28189	Phytozome 12	PGSC0003DMG401016141
	Solanum tuberosum 28334 16R	Phytozome 12	PGSC0003DMG400016221
	Solanum tuberosum 31028	Phytozome 12	PGSC0003DMG400017753
	Solanum tuberosum 34007	Phytozome 12	PGSC0003DMG400019587
	Solanum tuberosum 35476	Phytozome 12	PGSC0003DMG400020425
	Solanum tuberosum 40823 20R	Phytozome 12	PGSC0003DMG400023590
	Solanum tuberosum 49355	Phytozome 12	PGSC0003DMG400028377
	Solanum tuberosum 53669	Phytozome 12	PGSC0003DMG400030814
Sorghum bicolor	Sorghum bicolor 005G145201	Phytozome 12	Sobic.005G145201	Sobic.005G145200
	Sorghum bicolor 005G183200	Phytozome 12	Sobic.005G183200	Sobic.005G183200
	Sorghum bicolor 006G108400	Phytozome 12	Sobic.006G108400	Sobic.006G108400
	Sorghum bicolor 007G134000	Phytozome 12	Sobic.007G134000	Sobic.007G134000
	Sorghum bicolor 007G186800	Phytozome 12	Sobic.007G186800	Sobic.007G186800
	Sorghum bicolor 007G226100	Phytozome 12	Sobic.007G226100	Sobic.007G226100
Theobroma cacao	Theobroma cacao 1EG007428 GRF2	Phytozome 12	Thecc1EG007428
	Theobroma cacao 1EG034481 GRF8	Phytozome 12	Thecc1EG034481
	Theobroma cacao 1EG034864 GRF2	Phytozome 12	Thecc1EG034864
	Theobroma cacao 1EG040531 GRF7	Phytozome 12	Thecc1EG040531
	Theobroma cacao GRF11	Phytozome 12	Thecc1EG034892
	Theobroma cacao GRF12	Phytozome 12	Thecc1EG011563
	Theobroma cacao GRF9	Phytozome 12	Thecc1EG001703
Trifolium pratense	Trifolium pratense 11545 B	Phytozome 12	Tp57577_TGAC_v2_gene11545
	Trifolium pratense 11743 epsilon	Phytozome 12	Tp57577_TGAC_v2_gene11743
	Trifolium pratense 19384	Phytozome 12	Tp57577_TGAC_v2_gene19384
	Trifolium pratense 24375	Phytozome 12	Tp57577_TGAC_v2_gene24375
	Trifolium pratense 24433 IOTA	Phytozome 12	Tp57577_TGAC_v2_gene24433
	Trifolium pratense 26056 LAMBDA	Phytozome 12	Tp57577_TGAC_v2_gene26056
	Trifolium pratense 8478	Phytozome 12	Tp57577_TGAC_v2_gene8478
Triticum aestivum	Triticum aestivum 197BC062C epsilon	Phytozome 12	Traes_2AL_197BC062C
	Triticum aestivum 1B2A85367 epsilon	Phytozome 12	Traes_2BL_1B2A85367
	Triticum aestivum 2FF2E3CAF	Phytozome 12	Traes_4AS_2FF2E3CAF
	Triticum aestivum 342A62CE6	Phytozome 12	Traes_4BS_342A62CE6
	Triticum aestivum 6B5C89E7C epsilon	Phytozome 12	Traes_4AL_6B5C89E7C
	Triticum aestivum 7AL 73928596C	Phytozome 12	Traes_7DL_73928596C
	Triticum aestivum 8A727B48F epsilon	Phytozome 12	Traes_3AS_8A727B48F
	Triticum aestivum 8D47B4C37 epsilon	Phytozome 12	Traes_4DS_8D47B4C37
	Triticum aestivum 9C6C9CB1A epsilon	Phytozome 12	Traes_4DL_9C6C9CB1A
	Triticum aestivum AA81EE544	Phytozome 12	Traes_4BS_D9C942644
	Triticum aestivum BCCE5731E	Phytozome 12	Traes_4DL_BCCE5731E
	Triticum aestivum C424EC0B1	Phytozome 12	Traes_4DL_C424EC0B1
	Triticum aestivum D59C1CA8B epsilon	Phytozome 12	Traes_3B_D59C1CA8B
	Triticum aestivum D9C942644	Phytozome 12	Traes_4BS_D9C942644
	Triticum aestivum F7F9DE1D4 epsilon	Phytozome 12	Traes_4BS_F7F9DE1D4
Zea mays	Zea mays AC217050 LAMBDA	Phytozome 12	AC217050.4_FG006	AC217050.4_FG006
	Zea mays GRMZM2G006207 LAMBDA	Phytozome 12	GRMZM2G006207	GRMZM2G006207
	Zea mays GRMZM2G091155 LAMBDA	Phytozome 12	GRMZM2G091155	GRMZM2G091155
	Zea mays GRMZM2G102499	Phytozome 12	GRMZM2G102499	GRMZM2G102499
	Zea mays GRMZM2G106424	Phytozome 12	GRMZM2G106424	GRMZM2G106424
	Zea mays GRMZM2G107756 LAMBDA	Phytozome 12	GRMZM2G107756	GRMZM2G107756
	Zea mays GRMZM2G140545	Phytozome 12	GRMZM2G140545	GRMZM2G140545
	Zea mays GRMZM2G145213 epsilon	Phytozome 12	GRMZM2G145213	GRMZM2G145213
	Zea mays GRMZM2G153823 LAMBDA	Phytozome 12	GRMZM2G153823	GRMZM2G153823
	Zea mays GRMZM2G408768	Phytozome 12	GRMZM2G408768	GRMZM2G408768
	Zea mays GRMZM5G866082 LAMBDA	Phytozome 12	GRMZM5G866082	GRMZM5G866082
