# Supplementary material for: Evolution of 14-3-3 Proteins in Angiosperm Plants: Recurring Gene Duplication and Loss
Source: Plants (Basel). 2021 Dec 11;10(12):2724. doi: 10.3390/plants10122724 (PMC8703263; doi:10.3390/plants10122724)
Supplement: Supplementary file 1 [file plants-10-02724-s001.zip › Table S3.xlsx]

## Sheet: Sheet1
Taxonomy classification			Species		Isoforms classification of 14-3-3 proteins
(APG IV)					epsilon											non-epsilon															unclassified
				mu (GRF9)				iota (GRF12)			epsilon (GRF10) group				omega (GRF2) group					psi (GRF7)							kappa/lambda (GRF8)			non-epsilon
Basal angiosperms	Amborellales		Amborella trichopoda						00110_99			00038_149									00038_20							00135_27		00006_14
																														00008_204
																														00008_217
																														00073_34
																														00090_56
																														00349_3
Monocots	Zingiberales		Musa acuminata (banana)		A	B			Achr7P00550			Achr2P22240									Achr4P30650							Achr3P06740
				1	Achr4P15130	Achr7P13910
				2	Achr9P06440	AchrUn
				3	Achr8P27280
				4	Achr6P26860
	Poales		Ananas comosus (Pineapple)	1	Aco004326 (GRF10)										1	Aco001240 (GRF2)					A	B	C					Aco001268 (GRF8)
				2	Aco010027 (GRF9)										2	Aco002770 (GRF2)					Aco003002 (GRF7)	Aco022451 (GRF7)	Aco001056 (GRF7)
															3	Aco014738 (GRF2)
			Brachypodium stacei									Brast10G151000				03G259200					A	B	C
																					10G122900	03G234700	02G280300
			Brachypodium distachyon									4G0206400				3G0510300					A	B	C	D	E
																					4G0240400	5G0158300	1G0150900	3G0623100	3G0479500
			Panicum halli (Hall's panicgrass)									H00473				F01688					A	B	C	D	E
																					H02352	G00504	A02284	F00538_1	F02045
			Panicum virgatum (Switchgrass)									A	B			Fb01805					A	B	C	D	E
											1	J09206	J10782							1	Ha01480	Ga01445	Aa01534	Fa00260	Fa00854
											2		J09016							2	Hb00704	Gb01520	J39031		Fa00857
			Setaria italica (Foxtail millet)									8G187000				6G188100					A	B	C	D	E	F
																					8G146800	7G126000	1G209900	6G155800	5G200400	6G229000
			Setaria viridis (Green foxtail)									8G195900				6G194600					A	B	C	D	E	F
																					8G156800	7G134000	1G213300	6G161900	5G202100	6G235900
			Sorghum bicolor (sorgho)									005G183200				007G226100					A	B	C	D
																					005G145201	006G108400	007G134000	007G186800
			Oryza sativa (rice)						Os01g11110							Os08g37490					A	B	C	D	E						Os10g30880
																					Os11g34450	Os04g38870	Os02g36974	Os08g33370	Os03g50290						Os07g28430
																															Os11g35030
			Zea mays (Mais)									GRMZM2G145213				GRMZM2G140545					A	B	C	D
																				1	GRMZM2G106424	GRMZM2G102499	AC217050	GRMZM2G006207
																				2	GRMZM2G408768		GRMZM2G091155	GRMZM2G107756
																				3				GRMZM2G153823
																				4				GRMZM5G866082
			Hordeum vulgare (Barley)									1G031620				1G061920					A	B	C	E
																					1G043300	1G080630	1G010530	1G007370
																						1G004990
			Triticum aestivum (Wheat)									D9C942644			1	7AL_73928596C					A	B	C	E						9C6C9CB1A_epsilon	C424EC0B1
															2	AA81EE544				1	2FF2E3CAF	197BC062C	D59C1CA8B	F7F9DE1D4
																				2	342A62CE6	1B2A85367	8A727B48F	8D47B4C37
																				3	BCCE5731E			6B5C89E7C
Eudicots		Ranunculales	Aquilegia coerulea (Colorado blue columbine)		1G228000			1	3G364200			6G082900			1	5G313500					3G044300						1	5G162500
								2	3G064800						2	6G078300											2	6G156100
	Superasterids	Caryophyllales	Amaranthus hypochondriacus (Amaranth)		A	B									1	AHYPO_005478					A	B					1	AHYPO_009522
				1	AHYPO_004322	AHYPO_001919									2	AHYPO_012554				1	AHYPO_005568	AHYPO_007645					2	AHYPO_018002
				2		AHYPO_010257									3	AHYPO_019250				2	AHYPO_016834
		Lamiales	Mimulus guttatus synonym Erythranthe guttata (Monkey flower)		M00259			1	E00051			N02892				A	B			1	L00306						1	H02311
								2	L01199						1	N02883	H02338			2	H00205						2	K00776
															2		L00158
		Solanales	Solanum tuberosum (potato)		A	B				49355		11378				A	B	C	D		A	B						A	B
					35476	13765										53669	31028	28334_16R	40823_20R		1832_4	34007						22845	28189
			Solanum lycopersicum (tomato)		A	B			A	B						A	B	C	D		A	B						A	B
					Solyc07g053260	Solyc12g010860			01g010360	05g012420		04g074230				04g074510	12g057110	11g010200	04g012120		02g063070	03g034180						04g076060	11g010470
			Nicotiana tabacum (tobacco)		AB071968					XM_016590303	1	AB117743				A	B	C	D		A	B						A	B
											2	NM_001325377				Y11211_C	U91723_B	AB119478_E	U91727_F		AB119481_I	U91726_E						AB117748_G_kappa	U91725_D
																			Y11212_A
		Apiales	Daucus carota (Carrot)		DCAR_021289											A	B	C			025919							A	B
															1	DCAR_003472	DCAR_021876	DCAR_019288									1	DCAR_012862	DCAR_014192
															2	DCAR_014206											2	DCAR_019305
	Superrosids	Brassicales	Carica papaya (papaya)		A	B			1_115			36_140				36_169												A	B
					7_47	97_102																						55_36	309_6
			Brassica oleraceae var. capitata (Savoy cabbage)											pi		omega		phi			psi		nu					kappa	lambda
								1	Bol043328					Bol027497	1	Bol027490		Bol03198612			Bol04016112		Bol01066512				1	Bol009232	Bol08743
								2	Bol024948						2	Bol018965											2		Bol024659
															3	Bol021564
			Brassica rapa (turnip muctard)		C02164			1	I03118			epsilon		pi		omega		phi			psi		nu					kappa	lambda
								2	H02139		1	G01038		G03569	1	G02112		E01843			D00903		C02992				1	F02410	B00358
								3	G00913		2	I03320			2	G03575		I02377			G01435		E03568				2	I00819	C00421
															3	H02241											3		J02307
															4	B02325
															5	G01005
			Araidopsis thaliana (thale cress)		GRF9_mu				GRF12_iota			epsilon	omicron	pi		omega	chi	phi			psi	upsilon	nu					kappa	lambda
												GRF10_epsilon	GRF11_omicron	GRF13 pi		GRF2_omega	GRF1_chi	GRF4_phi			GRF3_psi	GRF5_upsilon	GRF7_nu					GRF8_kappa	GRF6_lambda
			Arabidopsis halleri		2504s0014				1854s0003			epsilon	omicron			omega	chi					upsilon						kappa	lambda
												0877s0002	5541s0003			4949s0001	4910s0003					8674s0017						14574s0004	2597s0015
			Arabidopsis lyrata		AL4G41140				AL1G39260			epsilon				omega	chi	phi			psi	upsilon	nu					kappa	lambda
												AL1G35750				AL2G38650	AL6G41520	AL1G49870			AL7G52090	AL6G26930	AL3G11880					AL8G43000	AL6G20950
			Boechera stricta		25993s0523				12659s0347			epsilon				omega	chi	phi			psi	upsilon	nu					kappa	lambda
												12659s0082				20129s0265	25463s0414	1040s0077			17584s0007	2902s0341	1460s0169					0568s0245	13175s0055
			Eutrema salsugineum (Salt cress)		10017098				10008445			epsilon	omicron			omega	chi	phi			psi	upsilon	nu						lambda
												10008554	10001836			10019018	10028882	10001833			10027892	10014395m	10021346m						10014501m
			Capsella grandiflora		0202s0053				0894s0004			epsilon				omega	chi	phi			psi	upsilon	nu					kappa	lambda
												0114s0070				0096s0008	3432s0011	0764s0007			4497s0009	6845s0050	1194s0052					0917s0044	1085s0015
			Capsella rubella (Pink shepherd's purse)		10023868m				11021			epsilon					chi	phi			psi	upsilon	nu					kappa	lambda
												10075					1717	10011			5536	01718m	14407m					26999m	01809m
		Sapindales	Citrus sinensis (Sweet orange)		A	B			1g044502			1g025437m				A	B				1g024714m							A	B
					1g025044m	1g024539m										1g024897	1g024620											1g024800m	1g025497m
			Citrus clementina (Clementine)		A	B			10033402			10002186m				10029087					10012495m							A	B
					10016334m	10016299m																						10026350	10002254m
		Myrtales	Eucalyptus grandis (rose gum)		E02747				G02455			F00330				B00034					F02482							F02130
		Malvales	Theobroma cacao (Cacao)		GRF9				GRF12			GRF11				A	B				1EG040531							1EG034481_GRF8
																1EG034864_GRF2	1EG007428_GRF2
			Gossypium raimondii (Cotton)		009G162800				013G093400		1	009G236300				A	B	C	D		A	B						A	B
											2	010G040000			1	002G012500	005G222600	002G141000	010G038600	1	001G201400	001G079900						005G095400	009G231000
															2	013G059800	012G142900	009G280500	009G234600	2		001G197200
		Cucurbitales	Cucumis sativus (Cucumber)		147560				327860			160050				160160					273130							160780
									284570			311490				311590												311810
		Fabales	Glycine max (Soybean)		A	B	C		A	B						A	B			1	08G363800						1	04G092600
					05G158100	12G229200	12G210400		20G025900	01G058000						04G099900	02G208700			2	18G298300						2	06G094400
					08G115800	13G270600	13G290900			02G115900						06G101500	14G176900
			Phaseolus vulgaris (Common bean)		002G238300				002G102500							008G162500					008G004300							009G143400
					005G066600				Phvul.003G043200							009G032500
					005G095500
			Trifolium pratense (Red clover)		A	B	C									8478												26056
					11743	19384	1154		24433
					24375
					A	B			A	B
			Medicago truncatula (Barrel medic)		8g086270				4g083060	5g044160					1	3g099380											1	0137s0020		2
					2g015980	2g076960									2	5g064580											2	3g014060		3
																											3	3g100620		1
		Rosales	Malus domestica (Apple)		A	B		1	MDP0000360017		1	MDP0000018128				A	B				MDP0000147337							A	B
				1	MDP0000325633	MDP0000263569		2	MDP0000360018		2	MDP0000270640			1	MDP0000137688	MDP0000278065										1	MDP0000286065	MDP0000325949
				2	MDP0000461883	MDP0000327058									2	MDP0000772373	MDP0000253447										2	MDP0000250954
			Prunus persica (Peach)		A	B			1G285800			1G518200				A	B											A	B
					4G061000	3G121100										8G064700	1G521900											6G196400	1G528100
			Fragaria vesca (Woodland strawberry)		29658_B											11972					10320							A	B
																												20785	12089
		Malpighiales	Populus trichocarpa (poplar)		A	B	C		A	B						A	B				A	B						A	B
					001G125600	011G110900	001G392200		008G095000	010G159300		005G164500	002G097500			005G162400	002G099800			1	004G101700	017G113300						005G157700_B	002G103800_B
																				2		T147900
			Salix purpurea (Purple osier willow)		A	B			A	B		0239s0100	1009s0060			A	B				0879s0090							A	B
					0064s0280	0148s0170			0176s0210	0072s0090						0565s0050_omega	0239s0310_phi											1437s0040	1239s0020
			Manihot esculenta (cassava, manioc)		A	B		1	01G028600							A	B			1	01G108700							A	B
				1	02G091000	15G093600		2	05G108900			02G151900	18G066900		1	02G149900	07G035100			2	02G067200						1	02G146600	12G127800
				2	01G133100										2		10G104500										2	18G060900
			Linum usitatissimum (flax)		A	B		1	10036896			10036471			1	10008715				1	10017584							A	B
				1	10029835	10001894		2	10004652						2	10020940				2	10033545						1	10025727	10014899
				2	10017650			3	10026660						3	10036481											2	10035934	10040534
				3	10020705
			Ricinus communis (castor bean)		28842				30174			29908				119												000285
